# Supplementary material for: De novo assembly of the complete mitochondrial genomes of two Camellia-oil tree species reveals their multibranch conformation and evolutionary relationships
Source: Sci Rep. 2025 Jan 23;15:2899. doi: 10.1038/s41598-025-86411-2 (PMC11754599; doi:10.1038/s41598-025-86411-2)
Supplement: Supplementary file 1 — Supplementary Material 1 [file 41598_2025_86411_MOESM1_ESM.xlsx]

## Sheet: Content
Supplementary Tables(Table S1.1-S5.2)
Contents	(Click on hyperlink)
References
Table S1.1	Primers used in Camellia oleifera
Table S1.2	Primers used in Camellia lanceoleosa
Table S2	NCBI accession numbers of mitochondrial genomes used in this study.
Table S3.1	Relative synonymous codon usage in the mitochondrial genome of Camellia oleifera
Table S3.2	Relative synonymous codon usage in the mitochondrial genome of Camellia lanceoleosa
Table S4.1	SSRs in the mitochondrial genome of Camelia oleifera
Table S4.2	Tandem repeat sequences in the mitochondrial genome of Camellia oleifera
Table S4.3	Dispersed repeat sequences in the mitochondrial genome of Camellia oleifera
Table S4.4	SSRs in the mitochondrial genome of Camellia lanceoleosa
Table S4.5	Tandem repeat sequences in the mitochondrial genome of Camellia lanceoleosa
Table S4.6	Dispersed repeat sequences in the mitochondrial genome of Camellia lanceoleosa
Table S5.1	The homologous DNA fragment in the Camellia oleifera mitochondrial genome
Table S5.2	The homologous DNA fragment in the Camellia lanceoleosa mitochondrial genome

## Sheet: Table S1.1
Table S1.1 Primers used in Camellia oleifera
Primer Name	Primer Sequence
YCc9c10-F	TGACCCACTCTGACCT
YCc9c10-R	ACTCCACTTGCCTGAT
YCc1c8-F	GGTTGCGGAATGCTC
YCc1c8-R	GGATGCCTTCGGGTT
YCc8c10-F	TGGAAATGCCATAAAG
YCc8c10-R	TACTCCACTTGCCTGAT
YCc1c6-F	AAGACCCTTCACTACACTG
YCc1c6-R	CATTTCTATGGGCATTT
YCc7c5-F	GGGGCTTGTCCTCACT
YCc7c5-R	GGCTACCCTCGACTCAC
YCc5c3-F	GGGATCAATCAACTGGG
YCc5c3-R	GAAATGAGAAAGGCTTGTAG
YCc6c5-F	AGGAGTCAACTTTCCCGTAT
YCc6c5-R	TCTCGTCTTGATCCACCA
YCc5c2-F	TCTTGCCACTTTCTGTAGT
YCc5c2-R	TTCGCCCTAACACCC
YCc2c11-F	CATAAGCGAAGTCAAGGG
YCc2c11-R	GGAGTGAGCTATTCTACCG
YCc11c7-F	TGGATGGGTGGGATG
YCc11c7-R	GATGATTGAAGCCTATTTC
YCc9c11-F	TGCGTTCTCCGACTG
YCc9c11-R	AACCCTTTGTGACTGTTTA
YCc11c3-F	TTTGGATGGGTGGGA
YCc11c3-R	GCTTCTATCGCCTCTGC
YCc1c12-F	TGACGATCCCTGGCTAC
YCc1c12-R	CGGCACCGTTGTGAA
YC(c1)-c12c4-F	GCCGATAGACGGAGAT
YC(c1)-c12c4-R	AGGCGTGTATGAAAGGT
YCc4c12-(c10)-F	CGCCTCATACGGCTCCTCT
YCc4c12-(c10)-R	TGGACGGACTCCCTCTTT
YCc12c10-F	GCCGATAGACGGAGAT
YCc12c10-R	CGTTTGCTGCTTTGC

## Sheet: Table S1.2
Table S1.2 Primers used in Camellia lanceoleosa
Primer Name	Primer Sequence
XYYCc3c5-F	TTTATCCCTCGCTCCT
XYYCc3c5-R	ATTGGTCCGGCATCT
XYYCc3c4-F	GACTTTCATCAAGGGTTCT
XYYCc3c4-R	CACTCCGCCTCTTTCTC
XYYCc2c3-F	CTCAAATGCCTTTCACA
XYYCc2c3-R	ACAAGCCCATTATCTTACT
XYYCc2c6-F	CTCATCAGCGGAGAACC
XYYCc2c6-R	AGGCGTGTATGAAAGGTC
XYYCc5c7-F	GAACGCTCCGCTCAT
XYYCc5c7-R	GACGGTTGCTTTCTTGAC
XYYCc4c7-F	TTCAGAGCGGACCCTT
XYYCc4c7-R	CGACCGTATAGATCGACTTTT
XYYCc2c7-F	ACGGTATGGTGCTTTG
XYYCc2c7-R	TTCGCTCAACCTGTGA
XYYCc6c7-F	CTTTCAGAGCGGACCCT
XYYCc6c7-R	TGATTTCGTTCCTGATGCT

## Sheet: Table S2
Table S2 NCBI accession numbers of mitochondrial genomes used in this study.
Order	Species	Accession number
Ericales	Camellia lanceoleosa chromosome 1-2 mitochondrion, complete genome	PP571817-PP571818
	Camellia oleifera mitochondrion, complete genome	PP579569
	Camellia sinensis mitochondrion, complete genome	NC_043914.1
	Camellia gigantocarpa mitochondrion, partial genome	OP270590.1
	Camellia sinensis mitochondrion, complete genome	OM809792.1
	Camellia sinensis var. assamica cultivar Duntsa mitochondrion, complete genome	OL989850.1
	Camellia sinensis var. pubilimba mitochondrion, complete genome	ON782577.1
	Rhododendron decorum mitochondrion, complete genome	NC_073150.1
	Actinidia valvata chromosome 1-2 mitochondrion, complete sequence	OQ259535_6.1
	Actinidia latifolia mitochondrion, complete genome	NC_072295.1
	Camellia nitidissima mitochondrion, complete genome	NC_067639.1
	Rhododendron x pulchrum mitochondrion, complete genome	NC_067943.1
	Actinidia chinensis cultivar varietas deliciosa hexaploid mitochondrion, complete genome	NC_065997.1
	Diospyros oleifera mitochondrion, complete genome	NC_065039.1
	Actinidia eriantha mitochondrion, complete genome	MZ959063.1
	Aegiceras corniculatum mitochondrion, complete genome	NC_056358.1
	Rhododendron simsii mitochondrion, complete genome	NC_053763.1
	Vaccinium macrocarpon mitochondrion, complete genome	NC_023338.1
	Saurauia tristyla mitochondrion, complete sequence	ON024068_9.1
Caryophyllales	Pereskia aculeata mitochondrion, complete sequence	NC_067638.1
	Suaeda glauca mitochondrion, complete sequence	NC_060419.1
	Agrostemma githago mitochondrion, complete genome	NC_057604.1
	Mirabilis jalapa mitochondrion, complete genome	NC_056991.1
	Tetragonia tetragonoides mitochondrion, complete genome	MW971440.1
	Fallopia aubertii mitochondrion, complete genome	MW664926.1
	Bougainvillea spectabilis mitochondrion, complete genome	NC_056281.1
	Mirabilis himalaica mitochondrion, complete genome	NC_048974.1
	Sesuvium portulacastrum mitochondrion, complete genome	MN683736.1
	Chenopodium quinoa mitochondrion, complete genome	NC_041093.1
	Nepenthes ventricosa x Nepenthes alata isolate NEP-CB1 mitochondrion, complete genome	NC_039531.1
	Spinacia oleracea mitochondrion, complete genome	NC_035618.1
	Beta macrocarpa mitochondrion, complete genome	NC_015994.1
	Beta vulgaris subsp. maritima mitochondrion, complete genome	NC_015099.1
	Silene latifolia mitochondrion, complete genome	NC_014487.1
Santalales	Malania oleifera mitochondrion, complete genome	NC_053625.1
	Tolypanthus maclurei mitochondrion, complete genome	NC_056836.1
	Santalum album mitochondrion, complete genome	OQ868374.1
Saxifragales	Sedum plumbizincicola voucher KPBK001 mitochondrion, complete genome	NC_069572.1
	Rhodiola tangutica mitochondrion, complete genome	OP573219.1

## Sheet: Table S3.1
Table S3.1 Relative synonymous codon usage in the mitochondrial genome of Camellia oleifera.
Ala	GCU	GCA	GCC	GCG
	1.58	0.98	0.94	0.51
Arg	AGA	CGA	CGU	AGG	CGG	CGC
	1.42	1.34	1.21	0.73	0.7	0.6
Asn	AAU	AAC
	1.33	0.67
Asp	GAU	GAC
	1.39	0.61
Cys	UGU	UGC
	1.24	0.76
End	UAA	UGA	UAG
	1.63	0.86	0.51
Gln	CAA	CAG
	1.51	0.49
Glu	GAA	GAG
	1.33	0.67
Gly	GGA	GGU	GGG	GGC
	1.46	1.28	0.73	0.54
His	CAU	CAC
	1.54	0.46
Ile	AUU	AUC	AUA
	1.31	0.85	0.84
Leu	UUA	CUU	UUG	CUA	CUC	CUG
	1.43	1.31	1.21	0.87	0.62	0.56
Lys	AAA	AAG
	1.18	0.82
Met	AUG
	1
Phe	UUU	UUC
	1.1	0.9
Pro	CCU	CCA	CCC	CCG
	1.43	1.15	0.77	0.65
Ser	UCU	UCA	AGU	UCC	UCG	AGC
	1.38	1.13	1.04	0.97	0.88	0.59
Thr	ACU	ACC	ACA	ACG
	1.4	1.02	0.97	0.61
Trp	UGG
	1
Tyr	UAU	UAC
	1.52	0.48
Val	GUU	GUA	GUG	GUC
	1.22	1.2	0.87	0.71

## Sheet: Table S3.2
Table S3.2 Relative synonymous codon usage in the mitochondrial genome of Camellia lanceoleosa.
Ala	GCU	GCA	GCC	GCG
	1.58	0.98	0.95	0.5
Arg	AGA	CGA	CGU	AGG	CGG	CGC
	1.42	1.34	1.21	0.73	0.7	0.6
Asn	AAU	AAC
	1.32	0.68
Asp	GAU	GAC
	1.39	0.61
Cys	UGU	UGC
	1.24	0.76
End	UAA	UGA	UAG
	1.63	0.86	0.51
Gln	CAA	CAG
	1.51	0.49
Glu	GAA	GAG
	1.33	0.67
Gly	GGA	GGU	GGG	GGC
	1.46	1.28	0.73	0.54
His	CAU	CAC
	1.54	0.46
Ile	AUU	AUC	AUA
	1.31	0.85	0.84
Leu	UUA	CUU	UUG	CUA	CUC	CUG
	1.42	1.31	1.21	0.87	0.63	0.56
Lys	AAA	AAG
	1.18	0.82
Met	AUG
	1
Phe	UUU	UUC
	1.1	0.9
Pro	CCU	CCA	CCC	CCG
	1.43	1.15	0.77	0.66
Ser	UCU	UCA	AGU	UCC	UCG	AGC
	1.38	1.14	1.04	0.97	0.88	0.59
Thr	ACU	ACC	ACA	ACG
	1.4	1.02	0.97	0.61
Trp	UGG
	1
Tyr	UAU	UAC
	1.52	0.48
Val	GUU	GUA	GUG	GUC
	1.22	1.2	0.87	0.72

## Sheet: Table S4.1
Table S4.1 SSRs in the mitochondrial genome of Camelia oleifera
Mitochondrial genome	SSR nr.	SSR type	SSR	size	start	end
Camellia oleifera	1	p2	(TC)5	10	1766	1775
Camellia oleifera	2	p4	(TTCT)3	12	2444	2455
Camellia oleifera	3	p4	(CTTT)3	12	5903	5914
Camellia oleifera	4	p1	(A)10	10	6766	6775
Camellia oleifera	5	p2	(GA)5	10	9160	9169
Camellia oleifera	6	p1	(A)11	11	14251	14261
Camellia oleifera	7	p4	(ATTC)3	12	16711	16722
Camellia oleifera	8	p2	(GA)6	12	17525	17536
Camellia oleifera	9	p2	(GA)5	10	18750	18759
Camellia oleifera	10	p2	(AT)8	16	20479	20494
Camellia oleifera	11	p4	(AAGG)3	12	20560	20571
Camellia oleifera	12	p2	(AG)6	12	21163	21174
Camellia oleifera	13	p4	(GCTA)3	12	22752	22763
Camellia oleifera	14	p6	(AAGCCC)3	18	27978	27995
Camellia oleifera	15	p1	(A)11	11	30953	30963
Camellia oleifera	16	p2	(AG)7	14	40366	40379
Camellia oleifera	17	p4	(AAGG)3	12	42888	42899
Camellia oleifera	18	p3	(TTC)4	12	44176	44187
Camellia oleifera	19	p4	(TCAT)3	12	49412	49423
Camellia oleifera	20	p4	(TTCT)3	12	53309	53320
Camellia oleifera	21	p2	(GA)5	10	61686	61695
Camellia oleifera	22	p1	(A)11	11	76876	76886
Camellia oleifera	23	p4	(ATTG)3	12	79815	79826
Camellia oleifera	24	p4	(AAAG)3	12	82872	82883
Camellia oleifera	25	p3	(AGC)4	12	84405	84416
Camellia oleifera	26	p2	(CT)6	12	88767	88778
Camellia oleifera	27	p4	(TTCT)3	12	91923	91934
Camellia oleifera	28	p4	(TAGA)3	12	92972	92983
Camellia oleifera	29	p4	(GTGA)3	12	95957	95968
Camellia oleifera	30	p4	(GGCC)3	12	99031	99042
Camellia oleifera	31	p2	(CT)5	10	101349	101358
Camellia oleifera	32	p2	(AT)5	10	103786	103795
Camellia oleifera	33	p2	(CT)5	10	104883	104892
Camellia oleifera	34	p1	(A)12	12	105052	105063
Camellia oleifera	35	p1	(T)12	12	105569	105580
Camellia oleifera	36	p2	(AT)7	14	107034	107047
Camellia oleifera	37	p2	(AT)5	10	111000	111009
Camellia oleifera	38	p1	(T)11	11	112446	112456
Camellia oleifera	39	p4	(ATAA)3	12	112532	112543
Camellia oleifera	40	p4	(AAAT)3	12	114126	114137
Camellia oleifera	41	p4	(TTAT)3	12	114339	114350
Camellia oleifera	42	p4	(CCAG)3	12	116261	116272
Camellia oleifera	43	p2	(AG)5	10	116846	116855
Camellia oleifera	44	p2	(CT)6	12	119057	119068
Camellia oleifera	45	p4	(ATAG)3	12	119073	119084
Camellia oleifera	46	p2	(AG)7	14	119083	119096
Camellia oleifera	47	p2	(GA)5	10	124014	124023
Camellia oleifera	48	p5	(GAAAT)3	15	130516	130530
Camellia oleifera	49	p4	(AAGC)3	12	136290	136301
Camellia oleifera	50	p4	(TTTC)3	12	136655	136666
Camellia oleifera	51	p2	(CT)5	10	137292	137301
Camellia oleifera	52	p4	(TTCC)3	12	138023	138034
Camellia oleifera	53	p4	(TCGG)3	12	141278	141289
Camellia oleifera	54	p3	(CAA)4	12	141910	141921
Camellia oleifera	55	p3	(CTT)4	12	145121	145132
Camellia oleifera	56	p1	(A)10	10	145409	145418
Camellia oleifera	57	p5	(CTTTA)3	15	150741	150755
Camellia oleifera	58	p2	(CT)5	10	154794	154803
Camellia oleifera	59	p4	(ACTA)3	12	160358	160369
Camellia oleifera	60	p3	(TTG)4	12	160832	160843
Camellia oleifera	61	p4	(AGTT)3	12	163805	163816
Camellia oleifera	62	p2	(AG)5	10	169906	169915
Camellia oleifera	63	p4	(AAAG)3	12	171480	171491
Camellia oleifera	64	p4	(GGAG)3	12	174725	174736
Camellia oleifera	65	p4	(GAAT)3	12	176928	176939
Camellia oleifera	66	p4	(TCCC)3	12	180043	180054
Camellia oleifera	67	p4	(CTTC)3	12	181756	181767
Camellia oleifera	68	p4	(AATG)3	12	188764	188775
Camellia oleifera	69	p1	(A)11	11	189937	189947
Camellia oleifera	70	p4	(GGCG)3	12	209654	209665
Camellia oleifera	71	p4	(GAAA)3	12	209972	209983
Camellia oleifera	72	p4	(TATT)3	12	210070	210081
Camellia oleifera	73	p2	(TA)5	10	210823	210832
Camellia oleifera	74	p2	(TA)5	10	221655	221664
Camellia oleifera	75	p2	(AT)7	14	225935	225948
Camellia oleifera	76	p2	(AT)6	12	227242	227253
Camellia oleifera	77	p6	(CTATCC)3	18	234709	234726
Camellia oleifera	78	p4	(TGTT)3	12	243402	243413
Camellia oleifera	79	p2	(CT)5	10	244536	244545
Camellia oleifera	80	p4	(CTAT)3	12	254438	254449
Camellia oleifera	81	p4	(TGGT)3	12	254561	254572
Camellia oleifera	82	p2	(CT)5	10	257736	257745
Camellia oleifera	83	p4	(AGCT)3	12	258778	258789
Camellia oleifera	84	p2	(AG)5	10	265295	265304
Camellia oleifera	85	p2	(CT)5	10	265404	265413
Camellia oleifera	86	p2	(AT)5	10	270096	270105
Camellia oleifera	87	p3	(CTT)4	12	280800	280811
Camellia oleifera	88	p2	(TC)5	10	281859	281868
Camellia oleifera	89	p4	(GACT)3	12	292043	292054
Camellia oleifera	90	p1	(T)10	10	294591	294600
Camellia oleifera	91	p1	(T)11	11	295566	295576
Camellia oleifera	92	p2	(GA)5	10	295944	295953
Camellia oleifera	93	p4	(AGCT)3	12	313629	313640
Camellia oleifera	94	p2	(CT)6	12	315221	315232
Camellia oleifera	95	p2	(TA)5	10	320192	320201
Camellia oleifera	96	p4	(AGAA)3	12	321542	321553
Camellia oleifera	97	p2	(AG)5	10	325069	325078
Camellia oleifera	98	p4	(TTTG)3	12	333860	333871
Camellia oleifera	99	p1	(T)13	13	334236	334248
Camellia oleifera	100	p2	(TC)5	10	337402	337411
Camellia oleifera	101	p1	(T)10	10	338312	338321
Camellia oleifera	102	p4	(TTCA)3	12	342350	342361
Camellia oleifera	103	p1	(A)11	11	343992	344002
Camellia oleifera	104	p2	(AT)6	12	344908	344919
Camellia oleifera	105	p2	(CT)6	12	348831	348842
Camellia oleifera	106	p3	(AAG)4	12	365016	365027
Camellia oleifera	107	p3	(AAG)4	12	365550	365561
Camellia oleifera	108	p3	(TTA)4	12	366738	366749
Camellia oleifera	109	p4	(GGAA)3	12	368992	369003
Camellia oleifera	110	p3	(AAG)4	12	371479	371490
Camellia oleifera	111	p4	(TTCT)3	12	376028	376039
Camellia oleifera	112	p3	(TAA)4	12	377692	377703
Camellia oleifera	113	p6	(AATAGA)3	18	384387	384404
Camellia oleifera	114	p4	(AAAG)3	12	388584	388595
Camellia oleifera	115	p5	(CCTAT)3	15	389705	389719
Camellia oleifera	116	p4	(AGAA)3	12	389724	389735
Camellia oleifera	117	p5	(ATTAG)5	25	389930	389954
Camellia oleifera	118	p4	(TTTG)3	12	391557	391568
Camellia oleifera	119	p3	(TCT)4	12	404017	404028
Camellia oleifera	120	p4	(CAAT)3	12	406686	406697
Camellia oleifera	121	p2	(TG)5	10	408533	408542
Camellia oleifera	122	p4	(TTTA)3	12	410227	410238
Camellia oleifera	123	p6	(CATACT)3	18	413739	413756
Camellia oleifera	124	p3	(GTA)5	15	413998	414012
Camellia oleifera	125	p2	(AG)6	12	414741	414752
Camellia oleifera	126	p1	(A)10	10	417960	417969
Camellia oleifera	127	p2	(TA)5	10	418153	418162
Camellia oleifera	128	p2	(AG)5	10	422518	422527
Camellia oleifera	129	p4	(TTCC)3	12	423883	423894
Camellia oleifera	130	p4	(GTCC)3	12	426113	426124
Camellia oleifera	131	p4	(TAAA)3	12	434626	434637
Camellia oleifera	132	p3	(TTC)4	12	435244	435255
Camellia oleifera	133	p2	(TA)5	10	437150	437159
Camellia oleifera	134	p3	(TCT)4	12	440658	440669
Camellia oleifera	135	p1	(T)15	15	448653	448667
Camellia oleifera	136	p2	(AT)7	14	451702	451715
Camellia oleifera	137	p2	(TA)7	14	455582	455595
Camellia oleifera	138	p4	(TAGT)3	12	461523	461534
Camellia oleifera	139	p1	(A)10	10	470390	470399
Camellia oleifera	140	p4	(AGAA)3	12	487786	487797
Camellia oleifera	141	p2	(CT)5	10	489279	489288
Camellia oleifera	142	p3	(TTG)4	12	495667	495678
Camellia oleifera	143	p4	(AGTT)3	12	498640	498651
Camellia oleifera	144	p2	(AG)5	10	504741	504750
Camellia oleifera	145	p4	(AAAG)3	12	506315	506326
Camellia oleifera	146	p4	(GGAG)3	12	509560	509571
Camellia oleifera	147	p4	(GAAT)3	12	511763	511774
Camellia oleifera	148	p4	(TCCC)3	12	514878	514889
Camellia oleifera	149	p4	(CTTC)3	12	516591	516602
Camellia oleifera	150	p4	(AATG)3	12	523599	523610
Camellia oleifera	151	p1	(A)11	11	524772	524782
Camellia oleifera	152	p4	(GGCG)3	12	544489	544500
Camellia oleifera	153	p4	(GAAA)3	12	544807	544818
Camellia oleifera	154	p4	(TATT)3	12	544905	544916
Camellia oleifera	155	p2	(TA)5	10	545658	545667
Camellia oleifera	156	p2	(TA)5	10	556490	556499
Camellia oleifera	157	p2	(AT)7	14	560770	560783
Camellia oleifera	158	p2	(AT)6	12	562077	562088
Camellia oleifera	159	p6	(CTATCC)3	18	569544	569561
Camellia oleifera	160	p4	(TGTT)3	12	578237	578248
Camellia oleifera	161	p2	(CT)5	10	579371	579380
Camellia oleifera	162	p5	(CTAGT)3	15	582442	582456
Camellia oleifera	163	p3	(AAG)4	12	584407	584418
Camellia oleifera	164	p4	(CAAA)3	12	584502	584513
Camellia oleifera	165	p4	(CTTT)3	12	584677	584688
Camellia oleifera	166	p2	(GA)5	10	586070	586079
Camellia oleifera	167	p2	(CT)5	10	591063	591072
Camellia oleifera	168	p1	(A)10	10	597974	597983
Camellia oleifera	169	p5	(ATATA)3	15	604374	604388
Camellia oleifera	170	p4	(TCTT)3	12	608892	608903
Camellia oleifera	171	p5	(AGATT)3	15	611168	611182
Camellia oleifera	172	p4	(TTTC)3	12	614356	614367
Camellia oleifera	173	p3	(ACT)4	12	619757	619768
Camellia oleifera	174	p1	(A)10	10	620968	620977
Camellia oleifera	175	p4	(AAGG)3	12	624468	624479
Camellia oleifera	176	p3	(ATA)4	12	647873	647884
Camellia oleifera	177	p2	(CT)5	10	650263	650272
Camellia oleifera	178	p4	(TTTA)3	12	655826	655837
Camellia oleifera	179	p2	(TC)5	10	656088	656097
Camellia oleifera	180	p2	(CT)6	12	659848	659859
Camellia oleifera	181	p4	(AGCA)3	12	659928	659939
Camellia oleifera	182	p1	(T)10	10	662700	662709
Camellia oleifera	183	p3	(CTA)4	12	668625	668636
Camellia oleifera	184	p2	(GA)5	10	669689	669698
Camellia oleifera	185	p5	(TATAT)3	15	669869	669883
Camellia oleifera	186	p4	(ATGA)3	12	677362	677373
Camellia oleifera	187	p3	(ATA)4	12	679419	679430
Camellia oleifera	188	p4	(GCTA)3	12	680768	680779
Camellia oleifera	189	p3	(TAC)5	15	683661	683675
Camellia oleifera	190	p4	(CTTC)3	12	687142	687153
Camellia oleifera	191	p1	(T)11	11	691795	691805
Camellia oleifera	192	p2	(AT)6	12	691851	691862
Camellia oleifera	193	p1	(G)10	10	695612	695621
Camellia oleifera	194	p5	(TTAAT)3	15	703080	703094
Camellia oleifera	195	p4	(TTAA)3	12	703090	703101
Camellia oleifera	196	p1	(T)10	10	703269	703278
Camellia oleifera	197	p1	(C)10	10	703933	703942
Camellia oleifera	198	p5	(TAGAG)3	15	706920	706934
Camellia oleifera	199	p5	(TTAAT)3	15	713887	713901
Camellia oleifera	200	p2	(TA)5	10	714742	714751
Camellia oleifera	201	p2	(TA)6	12	716224	716235
Camellia oleifera	202	p1	(A)12	12	722074	722085
Camellia oleifera	203	p3	(GCT)4	12	723256	723267
Camellia oleifera	204	p2	(TA)5	10	726477	726486
Camellia oleifera	205	p4	(TCTT)3	12	739399	739410
Camellia oleifera	206	p4	(TCTT)3	12	750787	750798
Camellia oleifera	207	p3	(GAA)4	12	755072	755083
Camellia oleifera	208	p2	(AC)5	10	755746	755755
Camellia oleifera	209	p2	(GA)5	10	756449	756458
Camellia oleifera	210	p4	(GATT)3	12	761441	761452
Camellia oleifera	211	p4	(GAAT)3	12	762085	762096
Camellia oleifera	212	p4	(CTTT)3	12	762385	762396
Camellia oleifera	213	p2	(AT)6	12	768502	768513
Camellia oleifera	214	p4	(TTCT)3	12	774600	774611
Camellia oleifera	215	p4	(AGAA)3	12	775490	775501
Camellia oleifera	216	p4	(GACC)3	12	781896	781907
Camellia oleifera	217	p2	(CT)5	10	797931	797940
Camellia oleifera	218	p4	(TTCC)3	12	798158	798169
Camellia oleifera	219	p2	(TA)5	10	800988	800997
Camellia oleifera	220	p3	(TTA)5	15	802413	802427
Camellia oleifera	221	p2	(TG)5	10	803189	803198
Camellia oleifera	222	p4	(ATAG)3	12	803723	803734
Camellia oleifera	223	p4	(AGAA)3	12	807203	807214
Camellia oleifera	224	p4	(CTTG)3	12	812459	812470
Camellia oleifera	225	p4	(TTCA)3	12	813575	813586
Camellia oleifera	226	p4	(CTCC)3	12	817439	817450
Camellia oleifera	227	p4	(AAGA)3	12	817795	817806
Camellia oleifera	228	p3	(GAA)4	12	821603	821614
Camellia oleifera	229	p2	(AT)5	10	825693	825702
Camellia oleifera	230	p3	(ATA)4	12	825701	825712
Camellia oleifera	231	p1	(A)10	10	828272	828281
Camellia oleifera	232	p1	(A)10	10	830947	830956
Camellia oleifera	233	p4	(ATAG)4	16	833549	833564
Camellia oleifera	234	p4	(GAAG)3	12	837738	837749
Camellia oleifera	235	p4	(CTTC)3	12	838464	838475
Camellia oleifera	236	p3	(TTC)4	12	840460	840471
Camellia oleifera	237	p4	(AGAA)3	12	841790	841801
Camellia oleifera	238	p3	(AGG)4	12	845753	845764
Camellia oleifera	239	p4	(TCAA)3	12	857467	857478
Camellia oleifera	240	p4	(TCTG)3	12	859052	859063
Camellia oleifera	241	p5	(AAGGC)3	15	862252	862266
Camellia oleifera	242	p4	(AAAG)3	12	863244	863255
Camellia oleifera	243	p3	(CTT)4	12	865841	865852
Camellia oleifera	244	p2	(TC)6	12	872471	872482
Camellia oleifera	245	p2	(TC)5	10	880639	880648
Camellia oleifera	246	p2	(AT)5	10	883261	883270
Camellia oleifera	247	p4	(ATGG)3	12	891788	891799
Camellia oleifera	248	p4	(TTCT)3	12	892101	892112
Camellia oleifera	249	p3	(ACT)4	12	893668	893679
Camellia oleifera	250	p1	(T)13	13	896772	896784
Camellia oleifera	251	p4	(GTTC)3	12	897593	897604
Camellia oleifera	252	p3	(GGA)4	12	907230	907241
Camellia oleifera	253	p4	(TCTT)4	16	907329	907344
Camellia oleifera	254	p2	(AG)5	10	909718	909727
Camellia oleifera	255	p2	(AG)6	12	910311	910322
Camellia oleifera	256	p5	(ATAGA)3	15	910761	910775
Camellia oleifera	257	p1	(A)11	11	916756	916766
Camellia oleifera	258	p4	(TTCT)5	20	917382	917401
Camellia oleifera	259	p4	(AAAG)3	12	924212	924223
Camellia oleifera	260	p4	(TTTA)3	12	929504	929515
Camellia oleifera	261	p3	(TCC)4	12	934471	934482
Camellia oleifera	262	p4	(ATAG)3	12	935596	935607
Camellia oleifera	263	p2	(GA)5	10	938026	938035
Camellia oleifera	264	p3	(TTA)4	12	944444	944455
Camellia oleifera	265	p4	(TTTA)3	12	955175	955186
Camellia oleifera	266	p4	(AAAG)3	12	962724	962735
Camellia oleifera	267	p3	(TCT)4	12	963753	963764
Camellia oleifera	268	p3	(AAG)5	15	964404	964418
Camellia oleifera	269	p2	(AT)5	10	977387	977396
Camellia oleifera	270	p4	(TTCT)3	12	982776	982787
Camellia oleifera	271	p4	(TTCT)3	12	988139	988150
Camellia oleifera	272	p4	(TCGC)3	12	995270	995281
Camellia oleifera	273	p4	(CTAG)3	12	996999	997010
Camellia oleifera	274	p4	(TTTC)3	12	1001724	1001735
Camellia oleifera	275	p4	(CATT)3	12	1010198	1010209
Camellia oleifera	276	p3	(CAT)5	15	1013583	1013597
Camellia oleifera	277	p1	(A)10	10	1014261	1014270
Camellia oleifera	278	p4	(AAAG)3	12	1016301	1016312
Camellia oleifera	279	p2	(TC)5	10	1018191	1018200
Camellia oleifera	280	p4	(AAAG)3	12	1018281	1018292
Camellia oleifera	281	p4	(CAAG)3	12	1019388	1019399
Camellia oleifera	282	p2	(AG)5	10	1019977	1019986
Camellia oleifera	283	p2	(AG)5	10	1021818	1021827
Camellia oleifera	284	p1	(T)12	12	1022657	1022668
Camellia oleifera	285	p3	(TAT)4	12	1037928	1037939
Camellia oleifera	286	p4	(CGGG)3	12	1038504	1038515

## Sheet: Table S4.2
Table S4.2 Tandem repeat sequences in the mitochondrial genome of Camellia oleifera
Indices	Period	Copy	Consensus	Percent	Percent	Score	A	C	G	T	Entropy
	Size	Number	Size	Matches	Indels						(0-2)
765--799	17	2	18	94	5	63	22	28	17	31	1.96
914--990	38	2	39	82	5	93	35	29	6	28	1.82
1063--1114	26	2	26	88	0	77	26	32	7	32	1.85
21405--21436	13	2.3	15	89	10	50	59	6	25	9	1.52
27971--28011	12	3.4	12	86	0	55	36	39	24	0	1.56
44277--44314	18	2.1	18	90	0	58	10	28	13	47	1.76
55264--55288	12	2.1	12	100	0	50	36	8	32	24	1.84
210049--210085	18	2.1	18	90	5	58	21	10	2	64	1.37
225193--225227	18	1.9	18	88	0	52	22	20	20	37	1.95
235347--235439	12	8.5	12	70	20	69	0	35	12	51	1.4
235340--235405	21	3.1	21	93	0	114	0	34	15	50	1.44
235368--235463	33	3	33	78	4	117	1	33	13	52	1.48
235347--235449	54	1.9	54	88	4	154	0	34	13	51	1.41
235409--235450	21	2	21	100	0	84	0	38	14	47	1.44
235562--235644	33	2.5	33	88	7	116	15	32	3	48	1.63
235585--235652	33	2.1	33	100	0	136	13	33	2	50	1.56
237577--237619	21	2	21	95	0	77	11	16	16	55	1.68
293949--294003	21	2.6	21	79	0	65	12	23	29	34	1.92
295789--295834	15	3.1	15	80	0	65	13	43	23	19	1.86
314959--314990	13	2.3	15	89	10	50	9	25	6	59	1.52
316103--316181	39	2	39	97	0	149	31	18	27	21	1.97
338203--338241	14	2.7	14	82	17	53	53	0	17	28	1.44
376658--376729	24	3	24	97	0	135	16	29	48	5	1.69
384531--384569	20	2	20	84	0	51	48	15	5	30	1.66
408240--408286	24	2	24	82	0	58	36	23	14	25	1.93
424259--424292	17	2.1	17	88	5	52	29	32	29	8	1.87
480663--480702	20	2	20	90	0	62	37	22	22	17	1.94
486928--486970	20	2.1	21	82	4	52	16	39	16	27	1.9
488462--488494	15	2.1	16	88	5	50	24	27	30	18	1.98
544884--544920	18	2.1	18	90	5	58	21	10	2	64	1.37
560028--560062	18	1.9	18	88	0	52	22	20	20	37	1.95
570182--570274	12	8.5	12	70	20	69	0	35	12	51	1.4
570175--570240	21	3.1	21	93	0	114	0	34	15	50	1.44
570203--570298	33	3	33	78	4	117	1	33	13	52	1.48
570182--570284	54	1.9	54	88	4	154	0	34	13	51	1.41
570244--570285	21	2	21	100	0	84	0	38	14	47	1.44
570397--570479	33	2.5	33	88	7	116	15	32	3	48	1.63
570420--570487	33	2.1	33	100	0	136	13	33	2	50	1.56
572412--572454	21	2	21	95	0	77	11	16	16	55	1.68
606439--606501	33	1.9	33	90	6	101	12	20	38	28	1.89
611483--611511	14	2.1	14	93	6	51	17	13	37	31	1.89
619308--619348	19	2.2	19	95	0	73	34	17	14	34	1.9
633009--633045	15	2.5	15	100	0	74	13	27	5	54	1.61
632994--633057	15	4.3	15	82	7	51	10	34	4	50	1.59
636812--636844	16	1.9	18	88	11	52	51	21	12	15	1.75
643404--643441	19	2	19	100	0	76	36	15	15	31	1.9
736906--736943	16	2.4	16	91	4	60	39	13	36	10	1.79
774707--774737	16	1.9	16	93	0	53	32	3	35	29	1.73
873017--873060	17	2.6	17	96	0	79	15	40	15	27	1.88
881922--881993	24	3	24	97	0	135	16	29	48	5	1.69
887998--888036	14	2.9	13	77	7	51	23	15	30	30	1.95
905911--906007	27	3.6	27	98	0	185	40	11	19	28	1.86
905979--906112	70	1.9	69	89	1	205	34	10	18	36	1.85
924765--924816	26	2	26	92	0	86	34	21	19	25	1.96
958704--958753	25	2	24	85	14	66	30	2	42	26	1.66
976048--976119	24	3	24	97	0	135	16	29	48	5	1.69
1020450--1020482	15	2.4	14	90	10	50	33	12	33	21	1.9

## Sheet: Table S4.3
Table S4.3 Dispersed repeat sequences in the mitochondrial genome of Camellia oleifera
The repeat length of the first part	The starting site of the first part	Matching direction	The repeat length of the second part	The starting site of the second part	Interval distance of repeats	E-value
84318	160476	F	84318	495311	0	0
5697	20758	P	5697	309939	0	0
4123	881635	F	4123	975761	0	0
444	309331	P	444	768649	-2	1.3e-250
395	190556	P	395	721046	-3	1.29e-218
395	525391	P	395	721046	-3	1.29e-218
377	190588	P	377	721032	-3	7.68e-208
377	525423	P	377	721032	-3	7.68e-208
302	309473	P	302	768649	-1	4.15e-168
296	484542	P	296	847814	-1	1.67e-164
291	309658	F	291	378021	0	1.92e-164
285	309490	P	285	768649	0	7.87e-161
283	757730	F	283	974931	0	1.26e-159
292	194210	F	292	882206	-3	5.33e-157
292	194210	F	292	976332	-3	5.33e-157
292	529045	F	292	882206	-3	5.33e-157
292	529045	F	292	976332	-3	5.33e-157
274	194228	F	274	882224	-2	1.11e-148
274	194228	F	274	976350	-2	1.11e-148
274	529063	F	274	882224	-2	1.11e-148
274	529063	F	274	976350	-2	1.11e-148
258	194244	F	258	882240	0	1.42e-144
258	194244	F	258	976366	0	1.42e-144
258	484580	P	258	847814	0	1.42e-144
258	529079	F	258	882240	0	1.42e-144
258	529079	F	258	976366	0	1.42e-144
252	376655	F	252	881919	-3	4.13e-133
252	376655	F	252	976045	-3	4.13e-133
231	452027	P	231	839426	-1	1.77e-125
224	33737	P	224	454885	-2	9.4e-119
213	28502	F	213	452234	-1	1.12e-114
210	344331	F	210	783836	-1	7.08e-113
192	190773	P	192	721032	-2	1.27e-99
192	525608	P	192	721032	-2	1.27e-99
174	28541	F	174	452273	0	5.3e-94
171	344370	F	171	783875	0	3.39e-92
171	868225	P	171	954435	0	3.39e-92
182	806541	F	182	935102	-3	2.16e-91
172	806551	F	172	935112	-2	1.12e-87
158	737567	P	158	1030899	0	2.28e-84
163	73705	P	163	1038813	-3	4.26e-80
140	199308	F	140	844120	0	1.57e-73
140	534143	F	140	844120	0	1.57e-73
143	204631	P	143	835624	-1	1.05e-72
143	539466	P	143	835624	-1	1.05e-72
134	33827	P	134	454885	0	6.41e-70
136	806587	F	136	935148	-1	1.64e-68
131	739688	P	131	882546	0	4.1e-68
131	739688	P	131	976672	0	4.1e-68
140	804413	P	140	963993	-3	1.89e-66
131	113346	F	131	694033	-1	1.61e-65
125	60434	P	125	209326	0	1.68e-64
125	60434	P	125	544161	0	1.68e-64
123	47864	F	123	904634	-1	9.92e-61
117	378021	P	117	768649	0	1.1e-59
115	400798	P	115	457325	0	1.76e-58
115	134791	P	115	737378	-1	6.08e-56
104	204670	P	104	835624	0	7.39e-52
104	539505	P	104	835624	0	7.39e-52
115	73760	P	115	1038806	-3	1.17e-51
103	134489	F	103	820068	0	2.96e-51
108	84930	P	108	1008703	-2	1.5e-49
100	134806	P	100	737378	0	1.89e-49
103	91862	F	103	375967	-1	9.14e-49
96	817954	P	96	839570	0	4.84e-47
103	207216	F	103	1021661	-2	1.4e-46
103	542051	F	103	1021661	-2	1.4e-46
97	33326	F	97	298528	-1	3.52e-45
97	84941	P	97	1008703	-1	3.52e-45
104	228639	P	104	943385	-3	3.63e-45
104	563474	P	104	943385	-3	3.63e-45
91	459271	P	91	639550	0	4.96e-44
94	320298	P	94	469868	-1	2.19e-43
89	28715	F	89	452510	0	7.94e-43
96	37235	F	96	918860	-2	1.99e-42
88	91877	F	88	375982	0	3.18e-42
88	194406	F	88	943153	0	3.18e-42
88	529241	F	88	943153	0	3.18e-42
88	882402	F	88	943153	0	3.18e-42
88	943153	F	88	976528	0	3.18e-42
99	33187	F	99	298391	-3	3.21e-42
95	447357	F	95	807606	-2	7.79e-42
87	452027	F	87	817963	0	1.27e-41
89	644133	P	89	916832	-1	2.12e-40
89	645474	P	89	913887	-1	2.12e-40
95	33167	F	95	298371	-3	7.24e-40
84	444221	F	84	1014871	0	8.13e-40
91	228652	P	91	943385	-2	1.83e-39
91	563487	P	91	943385	-2	1.83e-39
94	644188	P	94	916772	-3	2.81e-39
87	285465	F	87	716227	-1	3.31e-39
93	33200	F	93	298404	-3	1.09e-38
82	28600	P	82	377066	0	1.3e-38
82	93785	P	82	882474	0	1.3e-38
82	93785	P	82	976600	0	1.3e-38
82	189609	F	82	687920	0	1.3e-38
82	377066	P	82	452332	0	1.3e-38
82	524444	F	82	687920	0	1.3e-38
82	835497	P	82	995039	0	1.3e-38
81	375399	P	81	787859	0	5.2e-38
89	285376	F	89	716125	-3	2.43e-36
82	29835	F	82	932393	-1	3.2e-36
82	205371	F	82	374491	-1	3.2e-36
82	374491	F	82	540206	-1	3.2e-36
78	207458	P	78	609667	0	3.33e-36
78	542293	P	78	609667	0	3.33e-36
81	27564	F	81	946431	-1	1.26e-35
77	76217	P	77	430865	0	1.33e-35
76	943484	F	76	1025354	0	5.33e-35
86	84505	F	86	377883	-3	1.4e-34
79	262936	F	79	838854	-1	1.97e-34
79	644383	P	79	877277	-1	1.97e-34
75	144733	P	75	756886	0	2.13e-34
82	85234	P	82	817571	-2	3.89e-34
82	375118	P	82	814927	-2	3.89e-34
74	710099	F	74	847628	0	8.52e-34
84	465276	P	84	594732	-3	2.09e-33
77	84519	F	77	377897	-1	3.08e-33
80	714254	P	80	1004612	-2	5.92e-33
79	73796	P	79	1038806	-2	2.31e-32
71	285481	F	71	716243	0	5.45e-32
74	375126	P	74	814927	-1	1.89e-31
70	158261	P	70	980470	0	2.18e-31
69	24286	P	69	442225	0	8.73e-31
69	113408	F	69	694095	0	8.73e-31
69	312039	F	69	442225	0	8.73e-31
72	85244	P	72	817571	-1	2.95e-30
72	228671	P	72	943385	-1	2.95e-30
72	563506	P	72	943385	-1	2.95e-30
68	394080	F	68	844982	0	3.49e-30
68	452190	P	68	839426	0	3.49e-30
68	645495	P	68	913887	0	3.49e-30
71	406490	P	71	642329	-1	1.16e-29
67	262824	P	67	478181	0	1.4e-29
67	707308	P	67	720614	0	1.4e-29
67	818389	F	67	1030084	0	1.4e-29
77	308705	P	77	452559	-3	2.63e-29
70	900035	P	70	956761	-1	4.58e-29
70	905910	F	70	905937	-1	4.58e-29
66	207253	F	66	1021698	0	5.59e-29
66	397248	F	66	820127	0	5.59e-29
66	447386	F	66	807635	0	5.59e-29
66	457259	F	66	694032	0	5.59e-29
66	542088	F	66	1021698	0	5.59e-29
73	285392	F	73	716141	-2	8.06e-29
76	33250	F	76	298454	-3	1.01e-28
69	48143	F	69	158479	-1	1.81e-28
69	375953	P	69	1027118	-1	1.81e-28
69	375954	F	69	377000	-1	1.81e-28
69	426155	P	69	625217	-1	1.81e-28
75	85080	P	75	817725	-3	3.88e-28
75	144614	P	75	694050	-3	3.88e-28
63	377727	P	63	960874	0	3.57e-27
70	357985	F	70	754647	-2	4.74e-27
70	465290	P	70	594732	-2	4.74e-27
70	680874	P	70	944464	-2	4.74e-27
70	916801	F	70	959927	-2	4.74e-27
66	56403	P	66	649397	-1	1.11e-26
66	190899	P	66	721032	-1	1.11e-26
66	525734	P	66	721032	-1	1.11e-26
62	84976	P	62	1008703	0	1.43e-26
62	644400	P	62	877277	0	1.43e-26
69	327289	F	69	1011775	-2	1.84e-26
65	644227	P	65	916762	-1	4.36e-26
61	29392	P	61	995313	0	5.72e-26
61	113346	F	61	457260	0	5.72e-26
61	375962	F	61	377008	0	5.72e-26
61	645833	F	61	995498	0	5.72e-26
68	377000	P	68	1027118	-2	7.16e-26
68	737183	F	68	749174	-2	7.16e-26
64	57283	F	64	923387	-1	1.72e-25
60	721034	P	60	1014272	0	2.29e-25
70	33469	F	70	298659	-3	3.22e-25
70	208103	P	70	599326	-3	3.22e-25
70	542938	P	70	599326	-3	3.22e-25
69	28550	P	69	974820	-3	1.23e-24
69	85094	P	69	817717	-3	1.23e-24
69	92826	F	69	209185	-3	1.23e-24
69	92826	F	69	544020	-3	1.23e-24
69	376847	F	69	882111	-3	1.23e-24
69	376847	F	69	976237	-3	1.23e-24
69	452282	P	69	974820	-3	1.23e-24
69	644288	P	69	916693	-3	1.23e-24
62	190002	F	62	307891	-1	2.66e-24
62	307891	F	62	524837	-1	2.66e-24
62	400792	P	62	659010	-1	2.66e-24
65	207464	P	65	455970	-2	4.18e-24
65	455970	P	65	542299	-2	4.18e-24
65	455970	F	65	609674	-2	4.18e-24
68	113363	P	68	144621	-3	4.72e-24
68	208113	P	68	599318	-3	4.72e-24
68	542948	P	68	599318	-3	4.72e-24
68	936529	P	68	974642	-3	4.72e-24
64	847747	P	64	868548	-2	1.62e-23
67	67368	F	67	262957	-3	1.81e-23
60	33167	F	60	153159	-1	4.12e-23
60	190903	F	60	1014272	-1	4.12e-23
60	285405	F	60	716154	-1	4.12e-23
60	361334	F	60	369919	-1	4.12e-23
60	377008	P	60	1027118	-1	4.12e-23
60	525738	F	60	1014272	-1	4.12e-23
56	401136	P	56	680604	0	5.86e-23
56	488649	P	56	1026994	0	5.86e-23
63	33263	F	63	298467	-2	6.28e-23
66	251680	F	66	867527	-3	6.9e-23
59	100214	F	59	1025713	-1	1.62e-22
59	208493	F	59	688000	-1	1.62e-22
59	231840	F	59	905235	-1	1.62e-22
59	543328	F	59	688000	-1	1.62e-22
59	566675	F	59	905235	-1	1.62e-22
65	207534	P	65	599904	-3	2.63e-22
65	542369	P	65	599904	-3	2.63e-22
65	644188	P	65	959927	-3	2.63e-22
58	117698	F	58	653624	-1	6.37e-22
58	327300	F	58	1011786	-1	6.37e-22
58	480946	P	58	627371	-1	6.37e-22
54	308477	F	54	658489	0	9.37e-22
54	609921	P	54	853327	0	9.37e-22
61	209996	P	61	646010	-2	9.42e-22
61	544831	P	61	646010	-2	9.42e-22
64	469902	F	64	644266	-3	1.01e-21
64	489355	P	64	1026778	-3	1.01e-21
64	936510	P	64	974665	-3	1.01e-21
57	83076	P	57	946942	-1	2.5e-21
57	164881	P	57	1033521	-1	2.5e-21
57	218693	P	57	922714	-1	2.5e-21
57	469905	P	57	877346	-1	2.5e-21
57	499716	P	57	1033521	-1	2.5e-21
57	553528	P	57	922714	-1	2.5e-21
53	262962	F	53	838880	0	3.75e-21
63	728235	F	63	878814	-3	3.83e-21
56	28783	F	56	583282	-1	9.84e-21
56	91862	F	56	377013	-1	9.84e-21
56	451535	F	56	610022	-1	9.84e-21
56	457384	F	56	659010	-1	9.84e-21
59	320296	F	59	877344	-2	1.41e-20
59	580436	F	59	1022109	-2	1.41e-20
59	803445	P	59	868684	-2	1.41e-20
62	58557	F	62	256169	-3	1.46e-20
52	195991	F	52	288251	0	1.5e-20
52	288251	F	52	530826	0	1.5e-20
52	804363	P	52	964133	0	1.5e-20
58	135384	F	58	680880	-2	5.45e-20
61	153158	F	61	298370	-3	5.56e-20
61	936560	P	61	974618	-3	5.56e-20
54	100222	F	54	208506	-1	1.52e-19
54	100222	F	54	543341	-1	1.52e-19
54	141703	P	54	790803	-1	1.52e-19
60	251440	P	60	308658	-3	2.11e-19
53	67373	F	53	838880	-1	5.96e-19
53	701404	F	53	1026618	-1	5.96e-19
59	447326	F	59	807575	-3	8.03e-19
59	584304	P	59	654927	-3	8.03e-19
59	788840	P	59	794709	-3	8.03e-19
56	56461	P	56	649343	-2	8.12e-19
56	85107	P	56	817717	-2	8.12e-19
56	637857	P	56	665905	-2	8.12e-19
49	834032	P	49	1024983	0	9.6e-19
52	207477	P	52	455970	-1	2.34e-18
52	619865	F	52	988567	-1	2.34e-18
52	806446	F	52	934988	-1	2.34e-18
58	28620	P	58	974761	-3	3.05e-18
58	135384	P	58	944470	-3	3.05e-18
58	153213	P	58	826578	-3	3.05e-18
58	377070	F	58	974761	-3	3.05e-18
58	452352	P	58	974761	-3	3.05e-18
58	936575	P	58	974606	-3	3.05e-18
55	91862	P	55	1027118	-2	3.13e-18
55	727712	P	55	896421	-2	3.13e-18
48	155200	P	48	866789	0	3.84e-18
48	316141	F	48	1021066	0	3.84e-18
51	113203	P	51	291133	-1	9.18e-18
54	134715	P	54	737501	-2	1.21e-17
54	251458	P	54	308646	-2	1.21e-17
54	320304	P	54	644266	-2	1.21e-17
47	651374	P	47	757694	0	1.54e-17
47	737727	P	47	1030832	0	1.54e-17
50	465310	P	50	594732	-1	3.6e-17
56	74877	P	56	254837	-3	4.38e-17
56	191955	F	56	703185	-3	4.38e-17
56	426284	P	56	625100	-3	4.38e-17
56	526790	F	56	703185	-3	4.38e-17
56	644264	P	56	877352	-3	4.38e-17
46	63450	F	46	812232	0	6.14e-17
46	100222	F	46	688013	0	6.14e-17
46	338124	P	46	338124	0	6.14e-17
46	714288	P	46	1004612	0	6.14e-17
49	372774	P	49	1008562	-1	1.41e-16
49	584314	P	49	654927	-1	1.41e-16
52	287220	F	52	396842	-2	1.79e-16
45	33378	F	45	298580	0	2.46e-16
45	207232	F	45	867406	0	2.46e-16
45	209886	F	45	1007804	0	2.46e-16
45	397264	F	45	1031029	0	2.46e-16
45	542067	F	45	867406	0	2.46e-16
45	544721	F	45	1007804	0	2.46e-16
45	709147	P	45	855594	0	2.46e-16
45	737248	F	45	749243	0	2.46e-16
45	820143	F	45	1031029	0	2.46e-16
48	135394	F	48	680890	-1	5.53e-16
48	189564	F	48	687876	-1	5.53e-16
48	226629	F	48	239178	-1	5.53e-16
48	226629	F	48	574013	-1	5.53e-16
48	239178	F	48	561464	-1	5.53e-16
48	376657	F	48	376681	-1	5.53e-16
48	376657	F	48	881945	-1	5.53e-16
48	376657	F	48	976071	-1	5.53e-16
48	376681	F	48	881921	-1	5.53e-16
48	376681	F	48	976047	-1	5.53e-16
48	524399	F	48	687876	-1	5.53e-16
48	561464	F	48	574013	-1	5.53e-16
48	881921	F	48	881945	-1	5.53e-16
48	881921	F	48	976071	-1	5.53e-16
48	881945	F	48	976047	-1	5.53e-16
48	976047	F	48	976071	-1	5.53e-16
51	92844	F	51	209203	-2	6.88e-16
51	92844	F	51	544038	-2	6.88e-16
51	208506	F	51	1025721	-2	6.88e-16
51	305805	F	51	471645	-2	6.88e-16
51	543341	F	51	1025721	-2	6.88e-16
44	60488	P	44	461853	0	9.83e-16
44	134548	F	44	397248	0	9.83e-16
44	134564	P	44	737551	0	9.83e-16
44	209353	F	44	461853	0	9.83e-16
44	461853	F	44	544188	0	9.83e-16
44	480960	P	44	627371	0	9.83e-16
44	737207	F	44	749198	0	9.83e-16
44	819224	P	44	971819	0	9.83e-16
47	123953	P	47	722196	-1	2.16e-15
53	208086	P	53	599360	-3	2.37e-15
53	244192	F	53	917957	-3	2.37e-15
53	316089	F	53	1021053	-3	2.37e-15
53	542921	P	53	599360	-3	2.37e-15
53	579027	F	53	917957	-3	2.37e-15
53	670943	P	53	814522	-3	2.37e-15
50	788849	P	50	794709	-2	2.64e-15
43	76003	P	43	450633	0	3.93e-15
43	168722	F	43	261315	0	3.93e-15
43	190021	F	43	307910	0	3.93e-15
43	261315	F	43	503557	0	3.93e-15
43	307910	F	43	524856	0	3.93e-15
43	451548	F	43	610035	0	3.93e-15
43	680901	P	43	944464	0	3.93e-15
43	806498	F	43	935047	0	3.93e-15
46	157306	P	46	584478	-1	8.48e-15
46	207589	F	46	813615	-1	8.48e-15
46	542424	F	46	813615	-1	8.48e-15
46	688013	F	46	1025721	-1	8.48e-15
52	16641	F	52	294412	-3	8.95e-15
52	251979	F	52	299680	-3	8.95e-15
52	375058	P	52	815020	-3	8.95e-15
52	492267	P	52	793279	-3	8.95e-15
52	796496	F	52	851084	-3	8.95e-15
49	644948	P	49	720968	-2	1.02e-14
42	19248	P	42	919885	0	1.57e-14
42	144647	P	42	457277	0	1.57e-14
42	144647	P	42	694050	0	1.57e-14
42	228701	P	42	943385	0	1.57e-14
42	320350	P	42	469868	0	1.57e-14
42	401053	F	42	1008481	0	1.57e-14
42	472056	P	42	1007560	0	1.57e-14
42	563536	P	42	943385	0	1.57e-14
42	917863	F	42	918676	0	1.57e-14
45	575	F	45	457301	-1	3.32e-14
45	29271	F	45	193354	-1	3.32e-14
45	29271	F	45	528189	-1	3.32e-14
45	83702	P	45	946347	-1	3.32e-14
45	401500	F	45	949160	-1	3.32e-14
45	607750	P	45	1015651	-1	3.32e-14
45	644232	P	45	820220	-1	3.32e-14
45	820220	F	45	916777	-1	3.32e-14
51	67421	F	51	263014	-3	3.37e-14
51	74745	P	51	254984	-3	3.37e-14
51	134491	F	51	427515	-3	3.37e-14
51	136978	P	51	595516	-3	3.37e-14
51	251958	F	51	299659	-3	3.37e-14
51	427515	F	51	820070	-3	3.37e-14
48	135394	P	48	944470	-2	3.9e-14
48	235238	F	48	639594	-2	3.9e-14
48	461901	F	48	916890	-2	3.9e-14
48	570073	F	48	639594	-2	3.9e-14
41	91877	F	41	377028	0	6.29e-14
41	187226	P	41	721441	0	6.29e-14
41	244416	F	41	867365	0	6.29e-14
41	375959	P	41	1030727	0	6.29e-14
41	406520	P	41	642329	0	6.29e-14
41	522061	P	41	721441	0	6.29e-14
41	579251	F	41	867365	0	6.29e-14
41	608295	F	41	749511	0	6.29e-14
41	1027140	F	41	1030727	0	6.29e-14
50	439795	P	50	587481	-3	1.27e-13
44	62976	P	44	765840	-1	1.3e-13
44	235238	P	44	459274	-1	1.3e-13
44	459274	P	44	570073	-1	1.3e-13
47	28631	P	47	974761	-2	1.49e-13
47	191893	F	47	703024	-2	1.49e-13
47	440228	P	47	625498	-2	1.49e-13
47	452363	P	47	974761	-2	1.49e-13
47	454842	P	47	813489	-2	1.49e-13
47	469919	F	47	644283	-2	1.49e-13
47	526728	F	47	703024	-2	1.49e-13
40	16239	P	40	333057	0	2.52e-13
40	91454	P	40	390832	0	2.52e-13
40	206702	F	40	760266	0	2.52e-13
40	290722	P	40	1028666	0	2.52e-13
40	389844	P	40	444055	0	2.52e-13
40	541537	F	40	760266	0	2.52e-13
40	582582	P	40	870195	0	2.52e-13
40	920218	P	40	1007452	0	2.52e-13
40	921524	P	40	1004903	0	2.52e-13
49	134503	F	49	427527	-3	4.77e-13
49	204113	F	49	608904	-3	4.77e-13
49	427527	F	49	820082	-3	4.77e-13
49	538948	F	49	608904	-3	4.77e-13
49	594367	P	49	1007410	-3	4.77e-13
49	884804	P	49	924633	-3	4.77e-13
49	924633	P	49	978930	-3	4.77e-13
49	936598	P	49	974592	-3	4.77e-13
43	65929	F	43	382759	-1	5.07e-13
43	210014	P	43	646010	-1	5.07e-13
43	345845	P	43	919820	-1	5.07e-13
43	450116	P	43	731011	-1	5.07e-13
43	544849	P	43	646010	-1	5.07e-13
43	905910	F	43	905964	-1	5.07e-13
46	74538	P	46	255019	-2	5.72e-13
46	153225	P	46	826578	-2	5.72e-13
46	289261	F	46	348231	-2	5.72e-13
39	86121	P	39	348093	0	1.01e-12
39	916832	F	39	959958	0	1.01e-12
48	28590	P	48	974801	-3	1.79e-12
48	440199	P	48	629288	-3	1.79e-12
48	452322	P	48	974801	-3	1.79e-12
42	18317	F	42	915027	-1	1.98e-12
42	123294	F	42	741566	-1	1.98e-12
42	427101	F	42	1029524	-1	1.98e-12
42	932586	F	42	969591	-1	1.98e-12
45	141612	P	45	790896	-2	2.19e-12
45	153266	F	45	694164	-2	2.19e-12
45	426295	P	45	625100	-2	2.19e-12
45	594585	P	45	1007197	-2	2.19e-12
45	720943	P	45	850206	-2	2.19e-12
45	867406	F	45	1021677	-2	2.19e-12
38	15180	F	38	319941	0	4.02e-12
38	16210	P	38	358151	0	4.02e-12
38	28640	P	38	974761	0	4.02e-12
38	60345	F	38	867165	0	4.02e-12
38	100238	F	38	208522	0	4.02e-12
38	100238	F	38	543357	0	4.02e-12
38	104870	P	38	169889	0	4.02e-12
38	104870	P	38	504724	0	4.02e-12
38	308490	P	38	915997	0	4.02e-12
38	375162	P	38	814927	0	4.02e-12
38	377008	P	38	1030727	0	4.02e-12
38	452372	P	38	974761	0	4.02e-12
38	658502	P	38	915997	0	4.02e-12
38	750001	F	38	750055	0	4.02e-12
38	793935	F	38	880020	0	4.02e-12
38	906052	F	38	906156	0	4.02e-12
47	141779	P	47	790726	-3	6.72e-12
47	341389	F	47	698706	-3	6.72e-12
47	459706	F	47	949285	-3	6.72e-12
47	670918	P	47	814553	-3	6.72e-12
41	470616	P	41	946915	-1	7.74e-12
41	847770	P	41	868548	-1	7.74e-12
44	262936	F	44	971487	-2	8.37e-12
44	452631	P	44	637287	-2	8.37e-12
44	489375	P	44	1026778	-2	8.37e-12
37	583	F	37	457309	0	1.61e-11
37	33190	F	37	153182	0	1.61e-11
37	56432	P	37	649397	0	1.61e-11
37	100127	P	37	120707	0	1.61e-11
37	132977	F	37	580011	0	1.61e-11
37	619880	F	37	988582	0	1.61e-11
37	680959	P	37	995306	0	1.61e-11
37	921141	P	37	944320	0	1.61e-11
46	513	F	46	694028	-3	2.52e-11
46	838852	F	46	971485	-3	2.52e-11
40	19918	F	40	812755	-1	3.02e-11
40	91877	P	40	1027118	-1	3.02e-11
40	101362	F	40	786686	-1	3.02e-11
40	290227	P	40	700419	-1	3.02e-11
40	316102	F	40	316141	-1	3.02e-11
40	680875	P	40	943604	-1	3.02e-11
40	796559	F	40	1011921	-1	3.02e-11
40	809944	P	40	992286	-1	3.02e-11
40	810832	F	40	815117	-1	3.02e-11
40	943604	F	40	944493	-1	3.02e-11
43	74890	P	43	254837	-2	3.19e-11
43	244202	F	43	917967	-2	3.19e-11
43	579037	F	43	917967	-2	3.19e-11
36	43438	P	36	819226	0	6.44e-11
36	43438	F	36	971825	0	6.44e-11
36	48764	F	36	349684	0	6.44e-11
36	100217	F	36	341389	0	6.44e-11
36	123964	P	36	722196	0	6.44e-11
36	341389	F	36	1025716	0	6.44e-11
36	382860	P	36	868628	0	6.44e-11
36	465324	P	36	594732	0	6.44e-11
36	486224	P	36	588022	0	6.44e-11
36	905985	F	36	906055	0	6.44e-11
36	1013276	F	36	1015174	0	6.44e-11
36	1030609	F	36	1031203	0	6.44e-11
45	235339	F	45	235360	-3	9.41e-11
45	235339	F	45	570195	-3	9.41e-11
45	235360	F	45	570174	-3	9.41e-11
45	361261	F	45	637124	-3	9.41e-11
45	570174	F	45	570195	-3	9.41e-11
45	593703	P	45	1008062	-3	9.41e-11
45	698670	F	45	701784	-3	9.41e-11
39	33287	F	39	298491	-1	1.18e-10
39	97742	P	39	397221	-1	1.18e-10
42	76198	P	42	76198	-2	1.22e-10
42	133856	P	42	680070	-2	1.22e-10
42	222872	P	42	765640	-2	1.22e-10
42	226596	P	42	239145	-2	1.22e-10
42	226596	P	42	573980	-2	1.22e-10
42	239145	P	42	561431	-2	1.22e-10
42	292647	F	42	920354	-2	1.22e-10
42	343672	F	42	892480	-2	1.22e-10
42	444758	P	42	730740	-2	1.22e-10
42	557707	P	42	765640	-2	1.22e-10
42	561431	P	42	573980	-2	1.22e-10
42	670954	P	42	814522	-2	1.22e-10
35	11124	P	35	420179	0	2.58e-10
35	62985	P	35	765840	0	2.58e-10
35	199068	P	35	447010	0	2.58e-10
35	235584	F	35	235617	0	2.58e-10
35	235584	F	35	570452	0	2.58e-10
35	235617	F	35	570419	0	2.58e-10
35	286783	P	35	1036333	0	2.58e-10
35	447010	P	35	533903	0	2.58e-10
35	570419	F	35	570452	0	2.58e-10
35	583163	F	35	1026841	0	2.58e-10
35	607760	P	35	1015651	0	2.58e-10
35	905985	F	35	906159	0	2.58e-10
35	920996	P	35	945494	0	2.58e-10
44	123705	F	44	324549	-3	3.51e-10
44	258395	F	44	685190	-3	3.51e-10
44	366029	P	44	460619	-3	3.51e-10
44	382834	F	44	948906	-3	3.51e-10
44	587881	F	44	987945	-3	3.51e-10
44	687859	P	44	693002	-3	3.51e-10
44	698660	F	44	701774	-3	3.51e-10
38	33427	F	38	298623	-1	4.59e-10
38	208711	P	38	936116	-1	4.59e-10
38	543546	P	38	936116	-1	4.59e-10
41	41198	P	41	795534	-2	4.64e-10
41	85162	P	41	817678	-2	4.64e-10
41	98789	F	41	209577	-2	4.64e-10
41	98789	F	41	544412	-2	4.64e-10
41	233671	F	41	462040	-2	4.64e-10
41	462040	F	41	568506	-2	4.64e-10
41	810795	F	41	815067	-2	4.64e-10
34	37595	F	34	197560	0	1.03e-09
34	37595	F	34	532395	0	1.03e-09
34	47780	P	34	904608	0	1.03e-09
34	72442	P	34	679984	0	1.03e-09
34	100367	F	34	584699	0	1.03e-09
34	102999	F	34	400948	0	1.03e-09
34	115396	P	34	1024032	0	1.03e-09
34	144970	F	34	145027	0	1.03e-09
34	183007	P	34	813785	0	1.03e-09
34	207250	P	34	249133	0	1.03e-09
34	249133	P	34	542085	0	1.03e-09
34	335563	P	34	1005654	0	1.03e-09
34	336389	P	34	395022	0	1.03e-09
34	517842	P	34	813785	0	1.03e-09
34	654219	P	34	669451	0	1.03e-09
34	812630	F	34	1007966	0	1.03e-09
34	821835	P	34	1013797	0	1.03e-09
34	828875	F	34	829429	0	1.03e-09
34	877340	F	34	917390	0	1.03e-09
43	325669	P	43	813871	-3	1.31e-09
43	439809	P	43	587474	-3	1.31e-09
43	696717	P	43	996716	-3	1.31e-09
43	786645	F	43	944377	-3	1.31e-09
40	589994	F	40	888539	-2	1.77e-09
37	67345	P	37	994507	-1	1.79e-09
37	120690	P	37	943488	-1	1.79e-09
37	120690	P	37	1025358	-1	1.79e-09
37	135405	P	37	944470	-1	1.79e-09
37	141620	P	37	790896	-1	1.79e-09
37	143739	F	37	222329	-1	1.79e-09
37	143739	F	37	557164	-1	1.79e-09
37	153182	F	37	298394	-1	1.79e-09
37	287235	F	37	396857	-1	1.79e-09
37	364144	F	37	439953	-1	1.79e-09
37	440238	P	37	625498	-1	1.79e-09
37	584221	P	37	656192	-1	1.79e-09
37	644283	P	37	877352	-1	1.79e-09
37	946585	F	37	960967	-1	1.79e-09
33	92826	F	33	701368	0	4.12e-09
33	95591	F	33	1013959	0	4.12e-09
33	100216	F	33	698705	0	4.12e-09
33	100224	P	33	582739	0	4.12e-09
33	114384	F	33	470364	0	4.12e-09
33	208140	P	33	599326	0	4.12e-09
33	226174	F	33	886492	0	4.12e-09
33	263926	F	33	470965	0	4.12e-09
33	290669	F	33	308467	0	4.12e-09
33	327325	F	33	1011811	0	4.12e-09
33	401339	F	33	1006241	0	4.12e-09
33	542975	P	33	599326	0	4.12e-09
33	561009	F	33	886492	0	4.12e-09
33	582739	P	33	688015	0	4.12e-09
33	590667	P	33	844312	0	4.12e-09
33	659009	P	33	1004741	0	4.12e-09
33	698705	F	33	1025715	0	4.12e-09
33	944632	P	33	945868	0	4.12e-09
42	517	F	42	457259	-3	4.87e-09
42	28791	F	42	251413	-3	4.87e-09
42	251413	F	42	583290	-3	4.87e-09
42	469924	P	42	916720	-3	4.87e-09
42	580461	F	42	1022134	-3	4.87e-09
39	134513	F	39	427537	-2	6.71e-09
39	192032	P	39	870205	-2	6.71e-09
39	265041	P	39	424613	-2	6.71e-09
39	348418	P	39	789715	-2	6.71e-09
39	376877	F	39	882141	-2	6.71e-09
39	376877	F	39	976267	-2	6.71e-09
39	427537	F	39	820092	-2	6.71e-09
39	526867	P	39	870205	-2	6.71e-09
39	884814	P	39	924633	-2	6.71e-09
36	11124	P	36	431649	-1	6.95e-09
36	189688	F	36	335581	-1	6.95e-09
36	191975	F	36	703205	-1	6.95e-09
36	335581	F	36	524523	-1	6.95e-09
36	420179	F	36	431650	-1	6.95e-09
36	456331	P	36	468744	-1	6.95e-09
36	526810	F	36	703205	-1	6.95e-09
36	682879	P	36	686896	-1	6.95e-09
36	704083	F	36	970924	-1	6.95e-09
32	2852	P	32	405356	0	1.65e-08
32	12165	F	32	1030438	0	1.65e-08
32	18327	F	32	915037	0	1.65e-08
32	63037	F	32	401307	0	1.65e-08
32	71738	F	32	985801	0	1.65e-08
32	97582	P	32	1025426	0	1.65e-08
32	133715	F	32	298924	0	1.65e-08
32	189549	P	32	341396	0	1.65e-08
32	305824	F	32	471664	0	1.65e-08
32	341396	P	32	524384	0	1.65e-08
32	699464	P	32	1028533	0	1.65e-08
32	797814	F	32	1008093	0	1.65e-08
32	814147	F	32	865192	0	1.65e-08
32	839704	P	32	993958	0	1.65e-08
41	518	F	41	113346	-3	1.81e-08
41	59752	P	41	623396	-3	1.81e-08
41	163312	F	41	988269	-3	1.81e-08
41	174723	P	41	353686	-3	1.81e-08
41	353686	P	41	509558	-3	1.81e-08
41	498147	F	41	988269	-3	1.81e-08
38	119056	P	38	119056	-2	2.55e-08
38	134907	P	38	737336	-2	2.55e-08
38	209185	F	38	701368	-2	2.55e-08
38	251708	F	38	867555	-2	2.55e-08
38	251739	F	38	867597	-2	2.55e-08
38	291706	P	38	450575	-2	2.55e-08
38	340983	F	38	1004439	-2	2.55e-08
38	372824	F	38	672120	-2	2.55e-08
38	394056	P	38	1034340	-2	2.55e-08
38	435318	F	38	1004753	-2	2.55e-08
38	544020	F	38	701368	-2	2.55e-08
38	685976	P	38	1028535	-2	2.55e-08
38	694774	P	38	1025520	-2	2.55e-08
38	698699	F	38	943574	-2	2.55e-08
35	28490	F	35	229053	-1	2.7e-08
35	28490	F	35	563888	-1	2.7e-08
35	73014	P	35	457817	-1	2.7e-08
35	92860	F	35	209219	-1	2.7e-08
35	92860	F	35	544054	-1	2.7e-08
35	135384	P	35	943604	-1	2.7e-08
35	189583	P	35	209477	-1	2.7e-08
35	189583	P	35	544312	-1	2.7e-08
35	189651	F	35	701769	-1	2.7e-08
35	208458	F	35	1006856	-1	2.7e-08
35	208522	F	35	1025737	-1	2.7e-08
35	209477	P	35	524418	-1	2.7e-08
35	358107	P	35	923057	-1	2.7e-08
35	524418	P	35	544312	-1	2.7e-08
35	524486	F	35	701769	-1	2.7e-08
35	543293	F	35	1006856	-1	2.7e-08
35	543357	F	35	1025737	-1	2.7e-08
35	646196	F	35	765377	-1	2.7e-08
35	687962	F	35	701769	-1	2.7e-08
31	83101	P	31	768566	0	6.59e-08
31	85285	P	31	817571	0	6.59e-08
31	100237	F	31	653570	0	6.59e-08
31	134128	P	31	1013118	0	6.59e-08
31	159531	P	31	685381	0	6.59e-08
31	163899	P	31	1035796	0	6.59e-08
31	193673	F	31	920303	0	6.59e-08
31	194714	P	31	471839	0	6.59e-08
31	209483	P	31	687893	0	6.59e-08
31	249133	P	31	1021698	0	6.59e-08
31	305849	F	31	471690	0	6.59e-08
31	327365	P	31	679712	0	6.59e-08
31	338083	P	31	754756	0	6.59e-08
31	341394	F	31	688013	0	6.59e-08
31	461901	P	31	644133	0	6.59e-08
31	471839	P	31	529549	0	6.59e-08
31	498734	P	31	1035796	0	6.59e-08
31	528508	F	31	920303	0	6.59e-08
31	544318	P	31	687893	0	6.59e-08
31	582741	P	31	1025723	0	6.59e-08
31	653570	F	31	688028	0	6.59e-08
31	671700	P	31	697971	0	6.59e-08
31	731131	P	31	1005072	0	6.59e-08
31	820234	F	31	916791	0	6.59e-08
40	28764	P	40	308742	-3	6.71e-08
40	112468	P	40	431704	-3	6.71e-08
40	189998	P	40	783048	-3	6.71e-08
40	334155	F	40	1028533	-3	6.71e-08
40	378999	P	40	861205	-3	6.71e-08
40	524833	P	40	783048	-3	6.71e-08
37	334160	P	37	685974	-2	9.65e-08
37	341334	P	37	943539	-2	9.65e-08
37	423676	P	37	488031	-2	9.65e-08
37	583761	F	37	1034315	-2	9.65e-08
37	728261	F	37	878840	-2	9.65e-08
34	11125	F	34	954258	-1	1.05e-07
34	73841	P	34	1038806	-1	1.05e-07
34	100214	F	34	943578	-1	1.05e-07
34	123304	P	34	813190	-1	1.05e-07
34	209101	F	34	819245	-1	1.05e-07
34	407692	P	34	845033	-1	1.05e-07
34	420179	P	34	954258	-1	1.05e-07
34	452204	F	34	607642	-1	1.05e-07
34	456001	P	34	542299	-1	1.05e-07
34	456001	F	34	609705	-1	1.05e-07
34	543936	F	34	819245	-1	1.05e-07
34	607642	P	34	839446	-1	1.05e-07
34	943578	F	34	1025713	-1	1.05e-07
39	28808	F	39	251430	-3	2.48e-07
39	42788	F	39	162135	-3	2.48e-07
39	42788	F	39	496970	-3	2.48e-07
39	315912	P	39	476245	-3	2.48e-07
39	333945	P	39	465498	-3	2.48e-07
39	379008	P	39	861197	-3	2.48e-07
39	459374	P	39	913713	-3	2.48e-07
39	493130	P	39	694333	-3	2.48e-07
39	810558	P	39	845310	-3	2.48e-07
30	28703	F	30	931936	0	2.64e-07
30	29423	F	30	680959	0	2.64e-07
30	29472	P	30	401578	0	2.64e-07
30	62979	F	30	132898	0	2.64e-07
30	82001	F	30	82046	0	2.64e-07
30	101340	F	30	104874	0	2.64e-07
30	101340	P	30	169893	0	2.64e-07
30	101340	P	30	504728	0	2.64e-07
30	145769	F	30	680905	0	2.64e-07
30	145769	P	30	944473	0	2.64e-07
30	153619	P	30	338512	0	2.64e-07
30	207320	P	30	914081	0	2.64e-07
30	207499	P	30	455970	0	2.64e-07
30	208522	F	30	653571	0	2.64e-07
30	208522	F	30	688029	0	2.64e-07
30	335559	P	30	1012518	0	2.64e-07
30	362559	P	30	749459	0	2.64e-07
30	372793	P	30	1008562	0	2.64e-07
30	377758	F	30	397129	0	2.64e-07
30	397129	P	30	960876	0	2.64e-07
30	401459	F	30	1006461	0	2.64e-07
30	542155	P	30	914081	0	2.64e-07
30	543357	F	30	653571	0	2.64e-07
30	543357	F	30	688029	0	2.64e-07
30	618293	P	30	914052	0	2.64e-07
30	692973	F	30	981658	0	2.64e-07
30	701427	F	30	1026641	0	2.64e-07
30	730948	P	30	797815	0	2.64e-07
30	730948	P	30	1008094	0	2.64e-07
30	880991	P	30	1010994	0	2.64e-07
30	1012520	P	30	1012617	0	2.64e-07
36	145771	F	36	1025622	-2	3.65e-07
36	244886	P	36	288760	-2	3.65e-07
36	706481	P	36	945178	-2	3.65e-07
36	774489	P	36	868504	-2	3.65e-07
33	3201	F	33	28551	-1	4.08e-07
33	3201	F	33	452283	-1	4.08e-07
33	42360	P	33	810879	-1	4.08e-07
33	85405	P	33	782773	-1	4.08e-07
33	91862	P	33	1030727	-1	4.08e-07
33	198990	P	33	635634	-1	4.08e-07
33	208508	P	33	582739	-1	4.08e-07
33	287511	F	33	316103	-1	4.08e-07
33	320322	F	33	877370	-1	4.08e-07
33	533825	P	33	635634	-1	4.08e-07
33	543343	P	33	582739	-1	4.08e-07
33	648844	F	33	863715	-1	4.08e-07
33	701366	P	33	1025774	-1	4.08e-07
33	713965	P	33	868622	-1	4.08e-07
33	994182	F	33	1004739	-1	4.08e-07
38	63243	F	38	287973	-3	9.17e-07
38	85068	P	38	817774	-3	9.17e-07
38	88384	F	38	234749	-3	9.17e-07
38	88384	F	38	569584	-3	9.17e-07
38	194457	P	38	720943	-3	9.17e-07
38	208483	F	38	687990	-3	9.17e-07
38	221962	F	38	1003523	-3	9.17e-07
38	234670	P	38	868624	-3	9.17e-07
38	377110	F	38	974801	-3	9.17e-07
38	479701	F	38	631317	-3	9.17e-07
38	529292	P	38	720943	-3	9.17e-07
38	543318	F	38	687990	-3	9.17e-07
38	556797	F	38	1003523	-3	9.17e-07
38	569505	P	38	868624	-3	9.17e-07
38	619932	F	38	1030659	-3	9.17e-07
38	720943	P	38	882453	-3	9.17e-07
38	720943	P	38	976579	-3	9.17e-07
38	782097	F	38	796623	-3	9.17e-07
35	63332	P	35	898435	-2	1.38e-06
35	208250	P	35	599213	-2	1.38e-06
35	264976	P	35	1035526	-2	1.38e-06
35	325595	P	35	828171	-2	1.38e-06
35	332922	F	35	957340	-2	1.38e-06
35	543085	P	35	599213	-2	1.38e-06
35	796513	F	35	851101	-2	1.38e-06
35	816982	F	35	1021544	-2	1.38e-06
35	877380	F	35	916762	-2	1.38e-06
32	13810	P	32	626640	-1	1.58e-06
32	41207	P	32	795534	-1	1.58e-06
32	92824	P	32	688062	-1	1.58e-06
32	101355	P	32	1005156	-1	1.58e-06
32	119544	F	32	981486	-1	1.58e-06
32	145724	P	32	693141	-1	1.58e-06
32	192082	P	32	193991	-1	1.58e-06
32	192082	P	32	528826	-1	1.58e-06
32	193991	P	32	526917	-1	1.58e-06
32	208043	P	32	370200	-1	1.58e-06
32	209088	P	32	598778	-1	1.58e-06
32	269646	F	32	798853	-1	1.58e-06
32	271173	F	32	797280	-1	1.58e-06
32	320304	F	32	916730	-1	1.58e-06
32	335555	F	32	1012615	-1	1.58e-06
32	358023	F	32	754685	-1	1.58e-06
32	370200	P	32	542878	-1	1.58e-06
32	400822	F	32	1004741	-1	1.58e-06
32	426250	P	32	625154	-1	1.58e-06
32	426957	F	32	997358	-1	1.58e-06
32	454857	P	32	813489	-1	1.58e-06
32	457384	P	32	1004741	-1	1.58e-06
32	476993	F	32	1026478	-1	1.58e-06
32	526917	P	32	528826	-1	1.58e-06
32	543923	P	32	598778	-1	1.58e-06
32	640500	P	32	819315	-1	1.58e-06
32	750420	F	32	1025025	-1	1.58e-06
32	1005317	F	32	1012553	-1	1.58e-06
37	50675	P	37	481094	-3	3.38e-06
37	163152	F	37	436518	-3	3.38e-06
37	199604	P	37	624748	-3	3.38e-06
37	207995	P	37	599471	-3	3.38e-06
37	254445	P	37	900796	-3	3.38e-06
37	316076	F	37	1021040	-3	3.38e-06
37	375621	F	37	756120	-3	3.38e-06
37	383488	P	37	434879	-3	3.38e-06
37	436518	F	37	497987	-3	3.38e-06
37	439780	P	37	587509	-3	3.38e-06
37	447993	P	37	627704	-3	3.38e-06
37	451934	P	37	457497	-3	3.38e-06
37	534439	P	37	624748	-3	3.38e-06
37	542830	P	37	599471	-3	3.38e-06
37	720944	P	37	943204	-3	3.38e-06
37	936352	P	37	959547	-3	3.38e-06
34	37612	F	34	769776	-2	5.2e-06
34	101368	P	34	944434	-2	5.2e-06
34	119056	P	34	119056	-2	5.2e-06
34	209582	P	34	1005317	-2	5.2e-06
34	234670	F	34	382862	-2	5.2e-06
34	251012	F	34	801835	-2	5.2e-06
34	258405	F	34	685200	-2	5.2e-06
34	382862	F	34	569505	-2	5.2e-06
34	408652	F	34	408889	-2	5.2e-06
34	431650	P	34	954258	-2	5.2e-06
34	439818	P	34	587474	-2	5.2e-06
34	482562	P	34	629101	-2	5.2e-06
34	544417	P	34	1005317	-2	5.2e-06
34	623058	F	34	1005535	-2	5.2e-06
34	915015	F	34	1026510	-2	5.2e-06
31	3201	P	31	974857	-1	6.13e-06
31	29206	P	31	209660	-1	6.13e-06
31	29206	P	31	544495	-1	6.13e-06
31	68135	F	31	68604	-1	6.13e-06
31	74765	P	31	254984	-1	6.13e-06
31	92826	P	31	1025774	-1	6.13e-06
31	95592	F	31	1008459	-1	6.13e-06
31	118851	F	31	291354	-1	6.13e-06
31	134561	F	31	1031026	-1	6.13e-06
31	170266	F	31	843697	-1	6.13e-06
31	183731	F	31	981391	-1	6.13e-06
31	189550	P	31	698713	-1	6.13e-06
31	208506	F	31	341394	-1	6.13e-06
31	239158	P	31	561429	-1	6.13e-06
31	268997	P	31	289890	-1	6.13e-06
31	287363	P	31	782942	-1	6.13e-06
31	291912	F	31	810478	-1	6.13e-06
31	341318	P	31	471355	-1	6.13e-06
31	341389	F	31	943581	-1	6.13e-06
31	341394	F	31	543341	-1	6.13e-06
31	352413	P	31	744289	-1	6.13e-06
31	371491	F	31	885801	-1	6.13e-06
31	373552	P	31	895053	-1	6.13e-06
31	376885	F	31	882149	-1	6.13e-06
31	376885	F	31	976275	-1	6.13e-06
31	397261	P	31	737567	-1	6.13e-06
31	452138	F	31	818059	-1	6.13e-06
31	505101	F	31	843697	-1	6.13e-06
31	518566	F	31	981391	-1	6.13e-06
31	524385	P	31	698713	-1	6.13e-06
31	653570	F	31	1025736	-1	6.13e-06
31	659011	P	31	994184	-1	6.13e-06
31	670967	P	31	814520	-1	6.13e-06
31	687872	P	31	693002	-1	6.13e-06
31	688013	F	31	698711	-1	6.13e-06
31	698753	F	31	933439	-1	6.13e-06
31	737567	P	31	820140	-1	6.13e-06
31	760001	F	31	797580	-1	6.13e-06
31	768566	F	31	946943	-1	6.13e-06
31	818059	P	31	839515	-1	6.13e-06
31	1008459	F	31	1013960	-1	6.13e-06
36	630	P	36	1004755	-3	1.24e-05
36	33517	F	36	298707	-3	1.24e-05
36	189650	F	36	698654	-3	1.24e-05
36	208768	P	36	599049	-3	1.24e-05
36	229094	P	36	264496	-3	1.24e-05
36	252534	F	36	463398	-3	1.24e-05
36	264496	P	36	563929	-3	1.24e-05
36	426219	P	36	625182	-3	1.24e-05
36	435321	F	36	768452	-3	1.24e-05
36	524485	F	36	698654	-3	1.24e-05
36	543603	P	36	599049	-3	1.24e-05
36	687961	F	36	698654	-3	1.24e-05
36	943574	P	36	1012520	-3	1.24e-05
33	85927	F	33	946391	-2	1.96e-05
33	133823	F	33	908276	-2	1.96e-05
33	139193	F	33	391494	-2	1.96e-05
33	144689	F	33	994349	-2	1.96e-05
33	189513	F	33	701453	-2	1.96e-05
33	209992	P	33	835379	-2	1.96e-05
33	256917	P	33	830592	-2	1.96e-05
33	287511	F	33	316142	-2	1.96e-05
33	287511	F	33	1021067	-2	1.96e-05
33	348047	F	33	855299	-2	1.96e-05
33	382845	F	33	948917	-2	1.96e-05
33	524348	F	33	701453	-2	1.96e-05
33	544827	P	33	835379	-2	1.96e-05
33	661148	F	33	974512	-2	1.96e-05
33	700159	F	33	832583	-2	1.96e-05
33	984996	P	33	1016734	-2	1.96e-05
30	9137	P	30	235304	-1	2.37e-05
30	9137	P	30	570139	-1	2.37e-05
30	29315	P	30	1008267	-1	2.37e-05
30	98802	F	30	209590	-1	2.37e-05
30	98802	F	30	544425	-1	2.37e-05
30	100223	P	30	189552	-1	2.37e-05
30	100223	P	30	524387	-1	2.37e-05
30	101772	F	30	895880	-1	2.37e-05
30	113408	P	30	144614	-1	2.37e-05
30	113409	P	30	400891	-1	2.37e-05
30	114409	F	30	470391	-1	2.37e-05
30	117269	P	30	160191	-1	2.37e-05
30	132898	P	30	765851	-1	2.37e-05
30	135409	F	30	145769	-1	2.37e-05
30	164418	P	30	592258	-1	2.37e-05
30	189551	F	30	582742	-1	2.37e-05
30	189551	P	30	688015	-1	2.37e-05
30	189551	P	30	1025723	-1	2.37e-05
30	189583	F	30	687895	-1	2.37e-05
30	192041	F	30	582582	-1	2.37e-05
30	192537	P	30	621974	-1	2.37e-05
30	207716	P	30	599759	-1	2.37e-05
30	208480	P	30	341325	-1	2.37e-05
30	208941	P	30	598880	-1	2.37e-05
30	226671	F	30	239225	-1	2.37e-05
30	226671	F	30	574060	-1	2.37e-05
30	235135	F	30	913790	-1	2.37e-05
30	239225	F	30	561506	-1	2.37e-05
30	283445	F	30	741263	-1	2.37e-05
30	295303	P	30	1008803	-1	2.37e-05
30	302158	P	30	810520	-1	2.37e-05
30	307957	P	30	407667	-1	2.37e-05
30	320296	F	30	917394	-1	2.37e-05
30	327260	P	30	1008255	-1	2.37e-05
30	341202	F	30	701452	-1	2.37e-05
30	341324	P	30	543316	-1	2.37e-05
30	341395	P	30	582743	-1	2.37e-05
30	341496	P	30	921363	-1	2.37e-05
30	348937	P	30	786681	-1	2.37e-05
30	372778	F	30	1013845	-1	2.37e-05
30	400825	F	30	817950	-1	2.37e-05
30	400891	P	30	694096	-1	2.37e-05
30	401058	F	30	680965	-1	2.37e-05
30	401058	P	30	995307	-1	2.37e-05
30	407733	F	30	479059	-1	2.37e-05
30	457383	P	30	817950	-1	2.37e-05
30	457411	F	30	659037	-1	2.37e-05
30	485256	P	30	787974	-1	2.37e-05
30	499253	P	30	592258	-1	2.37e-05
30	524386	F	30	582742	-1	2.37e-05
30	524386	P	30	688015	-1	2.37e-05
30	524386	P	30	1025723	-1	2.37e-05
30	524418	F	30	687895	-1	2.37e-05
30	526876	F	30	582582	-1	2.37e-05
30	527372	P	30	621974	-1	2.37e-05
30	542551	P	30	599759	-1	2.37e-05
30	543776	P	30	598880	-1	2.37e-05
30	561506	F	30	574060	-1	2.37e-05
30	569970	F	30	913790	-1	2.37e-05
30	595831	P	30	1005559	-1	2.37e-05
30	598697	P	30	985233	-1	2.37e-05
30	644997	P	30	720939	-1	2.37e-05
30	680965	F	30	1008486	-1	2.37e-05
30	685984	F	30	699464	-1	2.37e-05
30	687847	F	30	701699	-1	2.37e-05
30	688062	P	30	701368	-1	2.37e-05
30	881206	F	30	921633	-1	2.37e-05
30	995307	P	30	1008486	-1	2.37e-05
35	9587	P	35	963047	-3	4.55e-05
35	13993	P	35	203654	-3	4.55e-05
35	13993	P	35	538489	-3	4.55e-05
35	60477	F	35	698684	-3	4.55e-05
35	85748	F	35	320302	-3	4.55e-05
35	85748	P	35	469923	-3	4.55e-05
35	108746	F	35	993606	-3	4.55e-05
35	165259	F	35	441527	-3	4.55e-05
35	208258	P	35	599205	-3	4.55e-05
35	209373	P	35	698684	-3	4.55e-05
35	209584	P	35	1012550	-3	4.55e-05
35	235339	F	35	235414	-3	4.55e-05
35	235339	F	35	570249	-3	4.55e-05
35	235414	F	35	570174	-3	4.55e-05
35	335542	P	35	693131	-3	4.55e-05
35	366010	P	35	460647	-3	4.55e-05
35	375663	F	35	756162	-3	4.55e-05
35	440288	P	35	948928	-3	4.55e-05
35	441527	F	35	500094	-3	4.55e-05
35	543093	P	35	599205	-3	4.55e-05
35	544208	P	35	698684	-3	4.55e-05
35	544419	P	35	1012550	-3	4.55e-05
35	570174	F	35	570249	-3	4.55e-05
35	593916	P	35	1007859	-3	4.55e-05
35	749047	F	35	959357	-3	4.55e-05
35	765283	F	35	954876	-3	4.55e-05
35	766799	F	35	990120	-3	4.55e-05
35	786692	P	35	944433	-3	4.55e-05
35	901350	F	35	903574	-3	4.55e-05
35	944654	P	35	1036449	-3	4.55e-05
32	627	P	32	768458	-2	7.36e-05
32	60477	F	32	97591	-2	7.36e-05
32	62085	P	32	337586	-2	7.36e-05
32	66581	F	32	114277	-2	7.36e-05
32	97588	F	32	701795	-2	7.36e-05
32	97591	P	32	209376	-2	7.36e-05
32	97591	P	32	544211	-2	7.36e-05
32	141604	F	32	203727	-2	7.36e-05
32	141604	F	32	538562	-2	7.36e-05
32	171116	F	32	479077	-2	7.36e-05
32	201577	P	32	861172	-2	7.36e-05
32	240031	P	32	636583	-2	7.36e-05
32	254105	P	32	901489	-2	7.36e-05
32	277729	F	32	649475	-2	7.36e-05
32	326637	P	32	914001	-2	7.36e-05
32	334155	P	32	699464	-2	7.36e-05
32	361000	P	32	631638	-2	7.36e-05
32	375338	F	32	765709	-2	7.36e-05
32	414927	P	32	819829	-2	7.36e-05
32	461189	P	32	586007	-2	7.36e-05
32	461556	F	32	999360	-2	7.36e-05
32	479077	F	32	505951	-2	7.36e-05
32	480225	F	32	631211	-2	7.36e-05
32	536412	P	32	861172	-2	7.36e-05
32	574866	P	32	636583	-2	7.36e-05
32	608322	P	32	716001	-2	7.36e-05
32	624284	P	32	988187	-2	7.36e-05
32	636059	P	32	654764	-2	7.36e-05
32	741576	P	32	813192	-2	7.36e-05
32	765497	F	32	959359	-2	7.36e-05
32	768455	F	32	1004759	-2	7.36e-05
32	877352	F	32	916730	-2	7.36e-05
32	924650	P	32	978930	-2	7.36e-05
34	20668	F	34	632121	-3	0.000166
34	33441	F	34	298637	-3	0.000166
34	45820	F	34	821744	-3	0.000166
34	46780	F	34	481605	-3	0.000166
34	58599	F	34	256211	-3	0.000166
34	58620	F	34	256232	-3	0.000166
34	141533	F	34	869530	-3	0.000166
34	154870	P	34	174670	-3	0.000166
34	154870	P	34	509505	-3	0.000166
34	207983	P	34	599486	-3	0.000166
34	262937	P	34	994507	-3	0.000166
34	270450	F	34	647357	-3	0.000166
34	274821	F	34	624289	-3	0.000166
34	290470	F	34	808788	-3	0.000166
34	291108	F	34	291514	-3	0.000166
34	383922	F	34	492570	-3	0.000166
34	495196	P	34	957520	-3	0.000166
34	542818	P	34	599486	-3	0.000166
34	688062	F	34	1025775	-3	0.000166
34	804102	F	34	814385	-3	0.000166
34	839656	P	34	993992	-3	0.000166
31	15329	P	31	725918	-2	0.000276
31	25593	P	31	967479	-2	0.000276
31	28458	F	31	229027	-2	0.000276
31	28458	F	31	563862	-2	0.000276
31	29892	F	31	932450	-2	0.000276
31	60477	F	31	701798	-2	0.000276
31	85292	P	31	207257	-2	0.000276
31	85292	P	31	542092	-2	0.000276
31	85292	P	31	1021702	-2	0.000276
31	108621	F	31	394133	-2	0.000276
31	140147	F	31	607140	-2	0.000276
31	153269	P	31	655213	-2	0.000276
31	153546	F	31	606166	-2	0.000276
31	162457	F	31	384493	-2	0.000276
31	163675	F	31	204917	-2	0.000276
31	163675	F	31	539752	-2	0.000276
31	193409	F	31	474727	-2	0.000276
31	194762	F	31	645064	-2	0.000276
31	204917	F	31	498510	-2	0.000276
31	208506	F	31	698711	-2	0.000276
31	209185	P	31	1025774	-2	0.000276
31	209377	P	31	701798	-2	0.000276
31	229617	F	31	970824	-2	0.000276
31	237301	P	31	468819	-2	0.000276
31	243901	F	31	712067	-2	0.000276
31	251430	F	31	583307	-2	0.000276
31	259348	F	31	942507	-2	0.000276
31	284855	F	31	429690	-2	0.000276
31	294567	F	31	1013845	-2	0.000276
31	310770	F	31	967479	-2	0.000276
31	335565	F	31	694796	-2	0.000276
31	342490	F	31	1022871	-2	0.000276
31	384493	F	31	497292	-2	0.000276
31	395263	P	31	640942	-2	0.000276
31	400822	F	31	994184	-2	0.000276
31	423731	P	31	820001	-2	0.000276
31	436427	P	31	486001	-2	0.000276
31	450906	F	31	588908	-2	0.000276
31	457385	P	31	994184	-2	0.000276
31	459385	P	31	913710	-2	0.000276
31	468819	P	31	572136	-2	0.000276
31	469900	P	31	916759	-2	0.000276
31	474727	F	31	528244	-2	0.000276
31	498510	F	31	539752	-2	0.000276
31	529597	F	31	645064	-2	0.000276
31	543341	F	31	698711	-2	0.000276
31	544020	P	31	1025774	-2	0.000276
31	544212	P	31	701798	-2	0.000276
31	564452	F	31	970824	-2	0.000276
31	578736	F	31	712067	-2	0.000276
31	582853	P	31	813124	-2	0.000276
31	599372	F	31	638997	-2	0.000276
31	625628	P	31	988547	-2	0.000276
31	635566	P	31	927057	-2	0.000276
31	642136	P	31	1026920	-2	0.000276
31	694796	P	31	1005655	-2	0.000276
31	738628	F	31	1027993	-2	0.000276
31	832687	P	31	903668	-2	0.000276
31	870266	P	31	1022750	-2	0.000276
31	873012	F	31	873029	-2	0.000276
33	2208	P	33	204768	-3	0.000607
33	2208	P	33	539603	-3	0.000607
33	27365	F	33	153086	-3	0.000607
33	27483	P	33	264976	-3	0.000607
33	27483	F	33	1035528	-3	0.000607
33	48177	F	33	775205	-3	0.000607
33	48223	F	33	1034790	-3	0.000607
33	136224	P	33	385378	-3	0.000607
33	144614	F	33	400892	-3	0.000607
33	158513	F	33	775205	-3	0.000607
33	165403	F	33	963664	-3	0.000607
33	184622	F	33	1026144	-3	0.000607
33	192416	F	33	1026369	-3	0.000607
33	207184	F	33	442040	-3	0.000607
33	208734	P	33	599086	-3	0.000607
33	235352	F	33	235406	-3	0.000607
33	235352	F	33	570241	-3	0.000607
33	235406	F	33	570187	-3	0.000607
33	249138	F	33	416963	-3	0.000607
33	262879	F	33	971424	-3	0.000607
33	337728	R	33	337738	-3	0.000607
33	338110	P	33	477020	-3	0.000607
33	379024	P	33	861187	-3	0.000607
33	384077	F	33	492781	-3	0.000607
33	394048	P	33	1002291	-3	0.000607
33	442040	F	33	542019	-3	0.000607
33	495173	P	33	586417	-3	0.000607
33	500238	F	33	963664	-3	0.000607
33	519457	F	33	1026144	-3	0.000607
33	527251	F	33	1026369	-3	0.000607
33	543569	P	33	599086	-3	0.000607
33	570187	F	33	570241	-3	0.000607
33	680958	P	33	1020159	-3	0.000607
33	944435	F	33	1013834	-3	0.000607
30	13505	F	30	999246	-2	0.00103
30	18290	F	30	914996	-2	0.00103
30	27537	F	30	946335	-2	0.00103
30	28818	P	30	308688	-2	0.00103
30	34032	P	30	1012440	-2	0.00103
30	37302	F	30	918927	-2	0.00103
30	42546	P	30	629917	-2	0.00103
30	50601	P	30	631261	-2	0.00103
30	58661	F	30	256271	-2	0.00103
30	71767	F	30	984720	-2	0.00103
30	72241	P	30	594757	-2	0.00103
30	83072	P	30	768594	-2	0.00103
30	83077	F	30	470571	-2	0.00103
30	85753	P	30	644287	-2	0.00103
30	98804	F	30	1013835	-2	0.00103
30	98901	P	30	623238	-2	0.00103
30	142142	P	30	361389	-2	0.00103
30	145845	F	30	782541	-2	0.00103
30	153464	P	30	207259	-2	0.00103
30	153464	P	30	542094	-2	0.00103
30	153464	P	30	1021704	-2	0.00103
30	159962	P	30	340800	-2	0.00103
30	176448	P	30	322917	-2	0.00103
30	189513	F	30	341203	-2	0.00103
30	189552	P	30	208507	-2	0.00103
30	189552	P	30	543342	-2	0.00103
30	190008	P	30	783048	-2	0.00103
30	192728	F	30	995417	-2	0.00103
30	194430	F	30	644928	-2	0.00103
30	204135	F	30	608926	-2	0.00103
30	208508	P	30	524386	-2	0.00103
30	208721	P	30	936114	-2	0.00103
30	209185	P	30	688062	-2	0.00103
30	219683	F	30	679159	-2	0.00103
30	230791	P	30	234887	-2	0.00103
30	230791	P	30	569722	-2	0.00103
30	234887	P	30	565626	-2	0.00103
30	235144	F	30	645636	-2	0.00103
30	242404	F	30	611480	-2	0.00103
30	249140	P	30	867421	-2	0.00103
30	250091	P	30	325759	-2	0.00103
30	268573	F	30	628255	-2	0.00103
30	287408	P	30	341057	-2	0.00103
30	292660	F	30	920367	-2	0.00103
30	303752	F	30	694726	-2	0.00103
30	309729	P	30	915918	-2	0.00103
30	316114	F	30	316153	-2	0.00103
30	316114	F	30	1021078	-2	0.00103
30	322917	P	30	511283	-2	0.00103
30	341203	F	30	524348	-2	0.00103
30	369107	P	30	483524	-2	0.00103
30	375285	P	30	994857	-2	0.00103
30	377118	F	30	974809	-2	0.00103
30	378092	P	30	915918	-2	0.00103
30	434693	P	30	751155	-2	0.00103
30	449285	P	30	641851	-2	0.00103
30	458823	F	30	743720	-2	0.00103
30	488975	P	30	1027035	-2	0.00103
30	524387	P	30	543342	-2	0.00103
30	524843	P	30	783048	-2	0.00103
30	527563	F	30	995417	-2	0.00103
30	529265	F	30	644928	-2	0.00103
30	538970	F	30	608926	-2	0.00103
30	543556	P	30	936114	-2	0.00103
30	544020	P	30	688062	-2	0.00103
30	554518	F	30	679159	-2	0.00103
30	565626	P	30	569722	-2	0.00103
30	569979	F	30	645636	-2	0.00103
30	577239	F	30	611480	-2	0.00103
30	582743	P	30	698712	-2	0.00103
30	583769	F	30	1034323	-2	0.00103
30	600202	P	30	1021675	-2	0.00103
30	644928	F	30	882426	-2	0.00103
30	644928	F	30	943177	-2	0.00103
30	644928	F	30	976552	-2	0.00103
30	645593	P	30	913827	-2	0.00103
30	679930	P	30	889766	-2	0.00103
30	687842	P	30	943550	-2	0.00103
30	696730	P	30	996716	-2	0.00103
30	701618	P	30	797310	-2	0.00103
30	721033	F	30	845849	-2	0.00103
30	729517	F	30	919363	-2	0.00103
30	768665	F	30	915918	-2	0.00103
30	816710	P	30	1029485	-2	0.00103
30	942222	P	30	971720	-2	0.00103
30	950461	F	30	951798	-2	0.00103
30	954230	F	30	970754	-2	0.00103
30	1008577	P	30	1013845	-2	0.00103
32	15332	F	32	959356	-3	0.00221
32	29124	P	32	1008780	-3	0.00221
32	42616	P	32	147081	-3	0.00221
32	80008	F	32	841598	-3	0.00221
32	89512	F	32	907316	-3	0.00221
32	97591	F	32	698684	-3	0.00221
32	100214	P	32	1012520	-3	0.00221
32	101333	P	32	1021810	-3	0.00221
32	108648	F	32	625520	-3	0.00221
32	108975	P	32	245482	-3	0.00221
32	145689	F	32	357951	-3	0.00221
32	145752	F	32	680718	-3	0.00221
32	194463	F	32	626874	-3	0.00221
32	203735	P	32	738384	-3	0.00221
32	203965	P	32	226337	-3	0.00221
32	203965	P	32	561172	-3	0.00221
32	204133	F	32	948867	-3	0.00221
32	205427	F	32	374547	-3	0.00221
32	205773	F	32	369809	-3	0.00221
32	207570	P	32	599901	-3	0.00221
32	226337	P	32	538800	-3	0.00221
32	235184	P	32	459338	-3	0.00221
32	253589	F	32	439967	-3	0.00221
32	254626	P	32	900624	-3	0.00221
32	264403	F	32	936005	-3	0.00221
32	264445	F	32	470747	-3	0.00221
32	294563	F	32	372774	-3	0.00221
32	301906	P	32	803905	-3	0.00221
32	366019	P	32	460641	-3	0.00221
32	369809	F	32	540608	-3	0.00221
32	374547	F	32	540262	-3	0.00221
32	374622	F	32	814360	-3	0.00221
32	375651	F	32	756150	-3	0.00221
32	395200	P	32	640990	-3	0.00221
32	450500	F	32	627262	-3	0.00221
32	459338	P	32	570019	-3	0.00221
32	469934	P	32	917392	-3	0.00221
32	482167	F	32	621949	-3	0.00221
32	529298	F	32	626874	-3	0.00221
32	538570	P	32	738384	-3	0.00221
32	538800	P	32	561172	-3	0.00221
32	538968	F	32	948867	-3	0.00221
32	542405	P	32	599901	-3	0.00221
32	582432	F	32	852876	-3	0.00221
32	596126	P	32	1004947	-3	0.00221
32	609170	P	32	1037494	-3	0.00221
32	609184	P	32	1037480	-3	0.00221
32	626874	F	32	882459	-3	0.00221
32	626874	F	32	976585	-3	0.00221
32	810407	P	32	949397	-3	0.00221
32	971488	P	32	994509	-3	0.00221
32	995311	F	32	1020159	-3	0.00221
32	1012520	P	32	1025713	-3	0.00221
31	1487	P	31	28582	-3	0.008
31	1487	P	31	452314	-3	0.008
31	2218	P	31	204760	-3	0.008
31	2218	P	31	539595	-3	0.008
31	13681	F	31	586088	-3	0.008
31	42268	P	31	385537	-3	0.008
31	42809	F	31	160647	-3	0.008
31	42809	F	31	495482	-3	0.008
31	47924	P	31	587738	-3	0.008
31	61456	F	31	645980	-3	0.008
31	69084	F	31	69118	-3	0.008
31	100141	F	31	692975	-3	0.008
31	100216	F	31	1012617	-3	0.008
31	101360	P	31	294566	-3	0.008
31	109210	P	31	289433	-3	0.008
31	123922	P	31	722250	-3	0.008
31	129827	P	31	434130	-3	0.008
31	134560	F	31	427578	-3	0.008
31	139038	P	31	266991	-3	0.008
31	141677	P	31	226358	-3	0.008
31	141677	P	31	561193	-3	0.008
31	150689	P	31	940565	-3	0.008
31	161715	F	31	659011	-3	0.008
31	161715	P	31	1004741	-3	0.008
31	164783	F	31	592150	-3	0.008
31	189648	P	31	341289	-3	0.008
31	191645	F	31	473909	-3	0.008
31	192949	P	31	701570	-3	0.008
31	194465	F	31	850221	-3	0.008
31	203948	F	31	791304	-3	0.008
31	209126	P	31	936147	-3	0.008
31	223177	P	31	883210	-3	0.008
31	223177	P	31	977336	-3	0.008
31	235066	P	31	341003	-3	0.008
31	235313	F	31	442264	-3	0.008
31	235355	F	31	235376	-3	0.008
31	235355	F	31	570211	-3	0.008
31	235376	F	31	570190	-3	0.008
31	246789	F	31	589920	-3	0.008
31	251020	F	31	801843	-3	0.008
31	275250	P	31	980966	-3	0.008
31	288830	F	31	439893	-3	0.008
31	307891	P	31	783053	-3	0.008
31	320329	F	31	916759	-3	0.008
31	332932	F	31	957350	-3	0.008
31	341003	P	31	569901	-3	0.008
31	341289	P	31	524483	-3	0.008
31	341289	P	31	687959	-3	0.008
31	345332	F	31	1010016	-3	0.008
31	347621	F	31	695919	-3	0.008
31	348937	F	31	372781	-3	0.008
31	361328	F	31	772001	-3	0.008
31	372096	P	31	492071	-3	0.008
31	375082	P	31	815017	-3	0.008
31	382816	F	31	999324	-3	0.008
31	391779	F	31	450906	-3	0.008
31	397262	F	31	427580	-3	0.008
31	407320	P	31	697369	-3	0.008
31	427580	F	31	820141	-3	0.008
31	430793	P	31	494347	-3	0.008
31	442264	F	31	570148	-3	0.008
31	447985	P	31	810583	-3	0.008
31	457500	F	31	714576	-3	0.008
31	473909	F	31	526480	-3	0.008
31	479665	F	31	480823	-3	0.008
31	481572	P	31	1002415	-3	0.008
31	495206	P	31	957513	-3	0.008
31	496550	F	31	659011	-3	0.008
31	496550	P	31	1004741	-3	0.008
31	499618	F	31	592150	-3	0.008
31	527784	P	31	701570	-3	0.008
31	529300	F	31	850221	-3	0.008
31	538783	F	31	791304	-3	0.008
31	543961	P	31	936147	-3	0.008
31	558012	P	31	883210	-3	0.008
31	558012	P	31	977336	-3	0.008
31	570190	F	31	570211	-3	0.008
31	583666	P	31	1026202	-3	0.008
31	585890	F	31	738386	-3	0.008
31	587738	P	31	904694	-3	0.008
31	595846	P	31	1005543	-3	0.008
31	623350	P	31	1000674	-3	0.008
31	626874	F	31	943210	-3	0.008
31	643950	P	31	643950	-3	0.008
31	644224	P	31	959925	-3	0.008
31	655217	P	31	694163	-3	0.008
31	659010	P	31	817948	-3	0.008
31	698705	F	31	1012617	-3	0.008
31	741267	F	31	1005121	-3	0.008
31	742871	F	31	830552	-3	0.008
31	758122	F	31	865280	-3	0.008
31	817948	F	31	1004742	-3	0.008
31	845848	P	31	1014303	-3	0.008
31	850221	F	31	882461	-3	0.008
31	850221	F	31	976587	-3	0.008
31	864802	P	31	949255	-3	0.008
31	943580	F	31	1012617	-3	0.008
31	983193	P	31	1023580	-3	0.008
31	1012547	P	31	1013834	-3	0.008
31	1012617	F	31	1025715	-3	0.008
30	629	P	30	435327	-3	0.0289
30	1236	P	30	3208	-3	0.0289
30	1239	P	30	28555	-3	0.0289
30	1239	P	30	452287	-3	0.0289
30	5270	F	30	178087	-3	0.0289
30	5270	F	30	512922	-3	0.0289
30	13913	P	30	798164	-3	0.0289
30	13971	F	30	361503	-3	0.0289
30	14004	P	30	203648	-3	0.0289
30	14004	P	30	538483	-3	0.0289
30	16362	F	30	333038	-3	0.0289
30	24286	P	30	235313	-3	0.0289
30	24286	P	30	570148	-3	0.0289
30	28502	P	30	839420	-3	0.0289
30	29423	P	30	1020161	-3	0.0289
30	34302	F	30	342864	-3	0.0289
30	37337	F	30	918967	-3	0.0289
30	41246	F	30	469823	-3	0.0289
30	42380	P	30	627840	-3	0.0289
30	45755	P	30	989063	-3	0.0289
30	47313	P	30	424376	-3	0.0289
30	47941	P	30	587824	-3	0.0289
30	60333	F	30	812903	-3	0.0289
30	62084	P	30	612608	-3	0.0289
30	63398	P	30	340176	-3	0.0289
30	85029	P	30	304390	-3	0.0289
30	85292	F	30	153465	-3	0.0289
30	85570	P	30	142801	-3	0.0289
30	85753	F	30	877355	-3	0.0289
30	92916	F	30	339357	-3	0.0289
30	95325	P	30	133131	-3	0.0289
30	97527	F	30	720083	-3	0.0289
30	104872	P	30	1021807	-3	0.0289
30	108646	P	30	813996	-3	0.0289
30	120793	P	30	190365	-3	0.0289
30	120793	P	30	525200	-3	0.0289
30	133271	P	30	680992	-3	0.0289
30	134077	F	30	703479	-3	0.0289
30	134427	F	30	721697	-3	0.0289
30	137415	F	30	137608	-3	0.0289
30	140211	F	30	948759	-3	0.0289
30	141529	P	30	738401	-3	0.0289
30	143611	P	30	690393	-3	0.0289
30	143750	F	30	222340	-3	0.0289
30	143750	F	30	557175	-3	0.0289
30	145463	F	30	807163	-3	0.0289
30	145767	F	30	366729	-3	0.0289
30	153192	F	30	298404	-3	0.0289
30	157328	P	30	584472	-3	0.0289
30	160376	F	30	628670	-3	0.0289
30	162063	F	30	586708	-3	0.0289
30	165407	P	30	591183	-3	0.0289
30	166303	P	30	833277	-3	0.0289
30	169341	P	30	1025621	-3	0.0289
30	169896	F	30	1021808	-3	0.0289
30	180292	F	30	241413	-3	0.0289
30	180292	F	30	576248	-3	0.0289
30	190934	P	30	845849	-3	0.0289
30	193339	P	30	784864	-3	0.0289
30	194469	F	30	644997	-3	0.0289
30	197566	F	30	209120	-3	0.0289
30	197566	F	30	543955	-3	0.0289
30	204928	F	30	483195	-3	0.0289
30	205035	P	30	480878	-3	0.0289
30	206150	F	30	393853	-3	0.0289
30	207230	P	30	600202	-3	0.0289
30	208746	P	30	599077	-3	0.0289
30	209120	F	30	532401	-3	0.0289
30	209592	F	30	1013835	-3	0.0289
30	209991	F	30	462074	-3	0.0289
30	219155	P	30	457464	-3	0.0289
30	221971	F	30	1003532	-3	0.0289
30	231857	F	30	905322	-3	0.0289
30	235313	F	30	312078	-3	0.0289
30	235400	F	30	235421	-3	0.0289
30	235400	F	30	570256	-3	0.0289
30	235421	F	30	570235	-3	0.0289
30	241413	F	30	515127	-3	0.0289
30	243481	F	30	328945	-3	0.0289
30	243920	P	30	267279	-3	0.0289
30	244778	P	30	439819	-3	0.0289
30	246310	P	30	316537	-3	0.0289
30	247221	P	30	638956	-3	0.0289
30	248932	P	30	950564	-3	0.0289
30	254113	P	30	901483	-3	0.0289
30	267279	P	30	578755	-3	0.0289
30	270948	P	30	993575	-3	0.0289
30	271226	P	30	993622	-3	0.0289
30	282677	P	30	307371	-3	0.0289
30	283215	F	30	456594	-3	0.0289
30	291671	F	30	457491	-3	0.0289
30	293561	F	30	924343	-3	0.0289
30	309861	P	30	946175	-3	0.0289
30	312078	F	30	570148	-3	0.0289
30	318443	P	30	1019714	-3	0.0289
30	327156	F	30	992713	-3	0.0289
30	327494	P	30	341506	-3	0.0289
30	328945	F	30	578316	-3	0.0289
30	329178	F	30	825582	-3	0.0289
30	332979	F	30	957397	-3	0.0289
30	333956	P	30	465496	-3	0.0289
30	336432	F	30	704330	-3	0.0289
30	341389	F	30	1012618	-3	0.0289
30	342717	F	30	1028821	-3	0.0289
30	358766	F	30	616280	-3	0.0289
30	366119	F	30	971257	-3	0.0289
30	376651	F	30	376699	-3	0.0289
30	376651	F	30	881963	-3	0.0289
30	376651	F	30	976089	-3	0.0289
30	378224	P	30	946175	-3	0.0289
30	382856	P	30	440293	-3	0.0289
30	382866	F	30	713962	-3	0.0289
30	393853	F	30	540985	-3	0.0289
30	439198	F	30	586172	-3	0.0289
30	439764	P	30	587532	-3	0.0289
30	440293	F	30	868638	-3	0.0289
30	441091	P	30	1002304	-3	0.0289
30	449301	P	30	641835	-3	0.0289
30	457464	P	30	553990	-3	0.0289
30	462074	F	30	544826	-3	0.0289
30	470571	P	30	946968	-3	0.0289
30	471256	P	30	679628	-3	0.0289
30	480878	P	30	539870	-3	0.0289
30	480939	P	30	884935	-3	0.0289
30	480939	P	30	979061	-3	0.0289
30	481734	F	30	992680	-3	0.0289
30	483195	F	30	539763	-3	0.0289
30	496898	F	30	586708	-3	0.0289
30	500242	P	30	591183	-3	0.0289
30	501138	P	30	833277	-3	0.0289
30	504176	P	30	1025621	-3	0.0289
30	504731	F	30	1021808	-3	0.0289
30	515127	F	30	576248	-3	0.0289
30	525769	P	30	845849	-3	0.0289
30	528174	P	30	784864	-3	0.0289
30	529304	F	30	644997	-3	0.0289
30	532401	F	30	543955	-3	0.0289
30	542065	P	30	600202	-3	0.0289
30	543581	P	30	599077	-3	0.0289
30	544427	F	30	1013835	-3	0.0289
30	556806	F	30	1003532	-3	0.0289
30	566692	F	30	905322	-3	0.0289
30	570235	F	30	570256	-3	0.0289
30	582585	F	30	1022809	-3	0.0289
30	582750	P	30	694788	-3	0.0289
30	584336	P	30	654924	-3	0.0289
30	585891	F	30	790912	-3	0.0289
30	587783	P	30	988419	-3	0.0289
30	587824	P	30	904711	-3	0.0289
30	591183	P	30	963668	-3	0.0289
30	593876	P	30	1007904	-3	0.0289
30	595530	P	30	1005895	-3	0.0289
30	606438	F	30	606471	-3	0.0289
30	608361	P	30	715959	-3	0.0289
30	627667	F	30	988598	-3	0.0289
30	627739	F	30	646923	-3	0.0289
30	644994	F	30	850222	-3	0.0289
30	644997	F	30	882465	-3	0.0289
30	644997	F	30	976591	-3	0.0289
30	646042	F	30	835379	-3	0.0289
30	669419	P	30	743028	-3	0.0289
30	678127	F	30	790095	-3	0.0289
30	680905	F	30	1025620	-3	0.0289
30	684647	P	30	1016034	-3	0.0289
30	689641	P	30	700097	-3	0.0289
30	694796	F	30	1012625	-3	0.0289
30	698705	P	30	1012520	-3	0.0289
30	715961	P	30	959355	-3	0.0289
30	725918	P	30	959354	-3	0.0289
30	730711	P	30	1023289	-3	0.0289
30	746726	F	30	1010023	-3	0.0289
30	759335	P	30	949655	-3	0.0289
30	768595	F	30	946974	-3	0.0289
30	774952	F	30	814803	-3	0.0289
30	786709	F	30	1008606	-3	0.0289
30	799003	F	30	971834	-3	0.0289
30	810572	P	30	845305	-3	0.0289
30	870202	P	30	1022809	-3	0.0289
30	876765	F	30	1021696	-3	0.0289
30	905252	F	30	905322	-3	0.0289
30	917233	P	30	987034	-3	0.0289
30	919084	P	30	924368	-3	0.0289
30	944473	P	30	1025620	-3	0.0289
30	966368	P	30	1035846	-3	0.0289
30	970896	F	30	1027973	-3	0.0289
30	971444	P	30	994555	-3	0.0289
30	994251	F	30	1023538	-3	0.0289
30	1005658	P	30	1012623	-3	0.0289
30	1005662	F	30	1012518	-3	0.0289

## Sheet: Table S4.4
Table S4.4 SSRs in the mitochondrial genome of Camellia lanceoleosa
Mitochondrial genome	SSR nr.	SSR type	SSR	size	start	end
chromosome 1	1	p1	(T)14	14	2376	2389
chromosome 1	2	p2	(AT)7	14	5424	5437
chromosome 1	3	p2	(TA)7	14	9304	9317
chromosome 1	4	p1	(A)11	11	19772	19782
chromosome 1	5	p4	(TTCT)5	20	20398	20417
chromosome 1	6	p4	(AAAG)3	12	27228	27239
chromosome 1	7	p4	(TTTA)3	12	32530	32541
chromosome 1	8	p3	(TCC)4	12	37497	37508
chromosome 1	9	p4	(ATAG)3	12	38622	38633
chromosome 1	10	p2	(GA)5	10	41052	41061
chromosome 1	11	p3	(TTA)4	12	47478	47489
chromosome 1	12	p4	(TTTA)3	12	58209	58220
chromosome 1	13	p4	(AAAG)3	12	65764	65775
chromosome 1	14	p3	(TCT)4	12	66793	66804
chromosome 1	15	p3	(AAG)5	15	67444	67458
chromosome 1	16	p4	(AGAA)3	12	79701	79712
chromosome 1	17	p3	(TCT)4	12	84249	84260
chromosome 1	18	p4	(TTCC)3	12	86737	86748
chromosome 1	19	p3	(TAA)4	12	88991	89002
chromosome 1	20	p3	(TCT)4	12	90178	90189
chromosome 1	21	p3	(CTT)4	12	90713	90724
chromosome 1	22	p2	(AG)6	12	106902	106913
chromosome 1	23	p2	(AT)6	12	110825	110836
chromosome 1	24	p1	(T)11	11	111742	111752
chromosome 1	25	p4	(TGAA)3	12	113383	113394
chromosome 1	26	p1	(A)10	10	117423	117432
chromosome 1	27	p2	(GA)5	10	118333	118342
chromosome 1	28	p1	(A)13	13	121496	121508
chromosome 1	29	p4	(CAAA)3	12	121873	121884
chromosome 1	30	p2	(CT)5	10	130660	130669
chromosome 1	31	p4	(TTCT)3	12	134185	134196
chromosome 1	32	p2	(TA)5	10	135537	135546
chromosome 1	33	p4	(CCTT)3	12	140309	140320
chromosome 1	34	p2	(AT)8	16	140391	140406
chromosome 1	35	p2	(TC)5	10	142126	142135
chromosome 1	36	p2	(CT)6	12	143348	143359
chromosome 1	37	p4	(GAAT)3	12	144163	144174
chromosome 1	38	p1	(T)11	11	146624	146634
chromosome 1	39	p1	(A)12	12	155498	155509
chromosome 1	40	p2	(CT)5	10	156339	156348
chromosome 1	41	p2	(CT)5	10	158180	158189
chromosome 1	42	p4	(CTTG)3	12	158767	158778
chromosome 1	43	p4	(TCTT)3	12	159873	159884
chromosome 1	44	p2	(GA)5	10	159966	159975
chromosome 1	45	p4	(CTTT)3	12	161854	161865
chromosome 1	46	p1	(T)10	10	163896	163905
chromosome 1	47	p3	(GAT)5	15	164568	164582
chromosome 1	48	p4	(AATG)3	12	167957	167968
chromosome 1	49	p4	(GAAA)3	12	176438	176449
chromosome 1	50	p4	(CTAG)3	12	181163	181174
chromosome 1	51	p4	(GAGC)3	12	182890	182901
chromosome 1	52	p2	(TC)5	10	185732	185741
chromosome 1	53	p4	(TTCT)3	12	186410	186421
chromosome 1	54	p4	(CTTT)3	12	189869	189880
chromosome 1	55	p1	(A)10	10	190732	190741
chromosome 1	56	p2	(GA)5	10	193131	193140
chromosome 1	57	p3	(AGA)4	12	199836	199847
chromosome 1	58	p2	(TA)5	10	203346	203355
chromosome 1	59	p3	(AGA)4	12	205249	205260
chromosome 1	60	p4	(TTTA)3	12	205868	205879
chromosome 1	61	p4	(GGAC)3	12	214381	214392
chromosome 1	62	p4	(GAAG)3	12	216608	216619
chromosome 1	63	p2	(CT)5	10	217983	217992
chromosome 1	64	p2	(TA)5	10	222348	222357
chromosome 1	65	p1	(T)10	10	222541	222550
chromosome 1	66	p2	(TC)6	12	225757	225768
chromosome 1	67	p3	(TAC)5	15	226498	226512
chromosome 1	68	p6	(AGTATG)3	18	226754	226771
chromosome 1	69	p4	(TAAA)3	12	230272	230283
chromosome 1	70	p4	(CAAT)3	12	231299	231310
chromosome 1	71	p4	(CAAT)3	12	233999	234010
chromosome 1	72	p1	(T)11	11	236939	236949
chromosome 1	73	p2	(CT)5	10	252124	252133
chromosome 1	74	p4	(AGAA)3	12	260500	260511
chromosome 1	75	p4	(ATGA)3	12	264397	264408
chromosome 1	76	p3	(GAA)4	12	269633	269644
chromosome 1	77	p4	(CCTT)3	12	270921	270932
chromosome 1	78	p2	(CT)7	14	273441	273454
chromosome 1	79	p1	(T)11	11	282857	282867
chromosome 1	80	p6	(GCTTGG)3	18	285821	285838
chromosome 1	81	p2	(AT)6	12	290014	290025
chromosome 1	82	p4	(TTTG)3	12	290260	290271
chromosome 1	83	p4	(GAAT)3	12	297642	297653
chromosome 1	84	p4	(TCCC)3	12	300757	300768
chromosome 1	85	p4	(CTTC)3	12	302470	302481
chromosome 1	86	p4	(AATG)3	12	309482	309493
chromosome 1	87	p1	(A)11	11	310655	310665
chromosome 1	88	p2	(AT)5	10	315989	315998
chromosome 1	89	p4	(ATGG)3	12	324516	324527
chromosome 1	90	p4	(TTCT)3	12	324829	324840
chromosome 1	91	p3	(ACT)4	12	326396	326407
chromosome 1	92	p4	(TTCT)3	12	331679	331690
chromosome 1	93	p3	(AGA)4	12	333008	333019
chromosome 1	94	p4	(GGAA)3	12	335004	335015
chromosome 1	95	p4	(CTTC)3	12	335731	335742
chromosome 1	96	p4	(TATC)4	16	339913	339928
chromosome 1	97	p1	(T)10	10	342524	342533
chromosome 1	98	p1	(T)10	10	345199	345208
chromosome 1	99	p3	(TTA)4	12	347767	347778
chromosome 1	100	p2	(TA)5	10	347777	347786
chromosome 1	101	p3	(TCT)4	12	351864	351875
chromosome 1	102	p3	(TCT)4	12	359791	359802
chromosome 1	103	p4	(CAAT)3	12	362460	362471
chromosome 1	104	p2	(TG)5	10	364307	364316
chromosome 1	105	p2	(GA)5	10	367742	367751
chromosome 1	106	p3	(AAG)4	12	368799	368810
chromosome 1	107	p2	(TA)5	10	379504	379513
chromosome 1	108	p2	(GA)5	10	384196	384205
chromosome 1	109	p2	(CT)5	10	384306	384315
chromosome 1	110	p4	(AGCT)3	12	390821	390832
chromosome 1	111	p2	(GA)5	10	391864	391873
chromosome 1	112	p4	(AACC)3	12	395037	395048
chromosome 1	113	p4	(ATAG)3	12	395161	395172
chromosome 1	114	p2	(TC)5	10	404933	404942
chromosome 1	115	p5	(TTCTA)3	15	406498	406512
chromosome 1	116	p2	(TC)6	12	406951	406962
chromosome 1	117	p2	(CT)5	10	407547	407556
chromosome 1	118	p4	(AAGA)4	16	409930	409945
chromosome 1	119	p3	(TCC)4	12	410033	410044
chromosome 1	120	p4	(GTTC)3	12	430328	430339
chromosome 1	121	p4	(AGCT)3	12	437350	437361
chromosome 1	122	p2	(CT)6	12	438942	438953
chromosome 1	123	p5	(TAAAG)4	20	442532	442551
chromosome 1	124	p1	(T)10	10	447874	447883
chromosome 1	125	p3	(GAA)4	12	448159	448170
chromosome 1	126	p3	(TTG)4	12	451371	451382
chromosome 1	127	p4	(CCGA)3	12	452003	452014
chromosome 1	128	p4	(GGAA)3	12	455258	455269
chromosome 1	129	p2	(AG)5	10	455991	456000
chromosome 1	130	p4	(GAAA)3	12	456626	456637
chromosome 1	131	p4	(GCTT)3	12	456991	457002
chromosome 1	132	p5	(TTCAT)3	15	462767	462781
chromosome 1	133	p2	(TC)5	10	469285	469294
chromosome 1	134	p2	(TC)7	14	474211	474224
chromosome 1	135	p4	(TCTA)3	12	474223	474234
chromosome 1	136	p2	(AG)6	12	474240	474251
chromosome 1	137	p2	(CT)5	10	476453	476462
chromosome 1	138	p4	(CTGG)3	12	477036	477047
chromosome 1	139	p4	(AAAT)3	12	478956	478967
chromosome 1	140	p4	(TTAT)3	12	480765	480776
chromosome 1	141	p1	(A)11	11	480852	480862
chromosome 1	142	p2	(TA)5	10	482298	482307
chromosome 1	143	p2	(AT)7	14	486261	486274
chromosome 1	144	p1	(A)10	10	487730	487739
chromosome 1	145	p1	(T)12	12	488245	488256
chromosome 1	146	p2	(AG)5	10	488416	488425
chromosome 1	147	p2	(AT)5	10	489513	489522
chromosome 1	148	p2	(AG)5	10	491950	491959
chromosome 1	149	p4	(GGCC)3	12	494272	494283
chromosome 1	150	p4	(ACTC)3	12	497344	497355
chromosome 1	151	p4	(TCTA)3	12	500331	500342
chromosome 1	152	p4	(AGAA)3	12	501380	501391
chromosome 1	153	p2	(GA)6	12	504535	504546
chromosome 1	154	p3	(GCT)4	12	508898	508909
chromosome 1	155	p2	(AG)5	10	510303	510312
chromosome 1	156	p2	(GA)6	12	518470	518481
chromosome 1	157	p4	(TTTA)3	12	523295	523306
chromosome 1	158	p4	(AAAG)3	12	530850	530861
chromosome 1	159	p3	(TCT)4	12	531879	531890
chromosome 1	160	p3	(AAG)5	15	532530	532544
chromosome 1	161	p3	(TAA)4	12	545211	545222
chromosome 1	162	p6	(AATAGA)3	18	551912	551929
chromosome 1	163	p4	(AAAG)3	12	556126	556137
chromosome 1	164	p5	(CCTAT)3	15	557247	557261
chromosome 1	165	p4	(AGAA)3	12	557266	557277
chromosome 1	166	p5	(ATTAG)4	20	557472	557491
chromosome 1	167	p4	(TTTG)3	12	559094	559105
chromosome 1	168	p4	(AGAA)3	12	572568	572579
chromosome 1	169	p4	(AAGA)3	12	577930	577941
chromosome 2	1	p4	(TAGT)3	12	2161	2172
chromosome 2	2	p1	(A)10	10	11028	11037
chromosome 2	3	p3	(TAT)4	12	13577	13588
chromosome 2	4	p4	(AGAA)3	12	28430	28441
chromosome 2	5	p2	(CT)5	10	29923	29932
chromosome 2	6	p4	(AGTA)3	12	36767	36778
chromosome 2	7	p6	(ATATTC)3	18	43044	43061
chromosome 2	8	p4	(GACT)3	12	47937	47948
chromosome 2	9	p1	(T)10	10	50485	50494
chromosome 2	10	p1	(T)12	12	51460	51471
chromosome 2	11	p2	(GA)5	10	51838	51847
chromosome 2	12	p2	(AT)6	12	67488	67499
chromosome 2	13	p2	(CT)5	10	68566	68575
chromosome 2	14	p2	(TA)6	12	77223	77234
chromosome 2	15	p2	(AT)7	14	78529	78542
chromosome 2	16	p2	(AT)5	10	82817	82826
chromosome 2	17	p2	(AT)5	10	93649	93658
chromosome 2	18	p4	(AAAT)3	12	94400	94411
chromosome 2	19	p4	(TTTC)3	12	94499	94510
chromosome 2	20	p4	(CGCC)3	12	94817	94828
chromosome 2	21	p4	(TCTT)3	12	106225	106236
chromosome 2	22	p3	(GAA)4	12	110510	110521
chromosome 2	23	p2	(AC)5	10	111184	111193
chromosome 2	24	p2	(GA)5	10	111887	111896
chromosome 2	25	p4	(GATT)3	12	116879	116890
chromosome 2	26	p4	(GAAT)3	12	117523	117534
chromosome 2	27	p4	(CTTT)3	12	117823	117834
chromosome 2	28	p2	(AT)6	12	123940	123951
chromosome 2	29	p4	(TTCT)3	12	130049	130060
chromosome 2	30	p4	(AGAA)3	12	130939	130950
chromosome 2	31	p4	(GACC)3	12	137345	137356
chromosome 2	32	p2	(CT)5	10	153386	153395
chromosome 2	33	p4	(TTCC)3	12	153613	153624
chromosome 2	34	p2	(TA)5	10	156443	156452
chromosome 2	35	p3	(TTA)5	15	157873	157887
chromosome 2	36	p2	(TG)5	10	158649	158658
chromosome 2	37	p4	(ATAG)3	12	159183	159194
chromosome 2	38	p4	(AGAA)3	12	162663	162674
chromosome 2	39	p4	(CTTG)3	12	167919	167930
chromosome 2	40	p4	(TTCA)3	12	169035	169046
chromosome 2	41	p4	(CTCC)3	12	172899	172910
chromosome 2	42	p4	(AAGA)3	12	173255	173266
chromosome 2	43	p3	(TAT)4	12	182502	182513
chromosome 2	44	p4	(CGGG)3	12	183078	183089
chromosome 2	45	p2	(AG)5	10	188226	188235
chromosome 2	46	p3	(TTA)4	12	190613	190624
chromosome 2	47	p4	(CCTT)3	12	213954	213965
chromosome 2	48	p1	(T)10	10	217456	217465
chromosome 2	49	p3	(TAG)4	12	218664	218675
chromosome 2	50	p4	(AGAA)3	12	224070	224081
chromosome 2	51	p5	(AATCT)3	15	227256	227270
chromosome 2	52	p4	(AAGA)3	12	229535	229546
chromosome 2	53	p5	(TTATA)3	15	234044	234058
chromosome 2	54	p1	(A)12	12	234764	234775
chromosome 2	55	p1	(T)10	10	240460	240469
chromosome 2	56	p2	(AG)5	10	247364	247373
chromosome 2	57	p2	(TC)5	10	252352	252361
chromosome 2	58	p4	(AAAG)3	12	253743	253754
chromosome 2	59	p4	(TTTG)3	12	253918	253929
chromosome 2	60	p3	(CTT)4	12	254013	254024
chromosome 2	61	p5	(ACTAG)3	15	255969	255983
chromosome 2	62	p2	(AG)5	10	259045	259054
chromosome 2	63	p4	(AACA)3	12	260177	260188
chromosome 2	64	p4	(AAGC)3	12	270750	270761
chromosome 2	65	p4	(CCTT)3	12	275183	275194
chromosome 2	66	p2	(TA)5	10	278399	278408
chromosome 2	67	p3	(AGC)4	12	281618	281629
chromosome 2	68	p1	(T)12	12	282800	282811
chromosome 2	69	p2	(TA)6	12	288651	288662
chromosome 2	70	p2	(TA)5	10	290135	290144
chromosome 2	71	p5	(TAATT)3	15	290983	290997
chromosome 2	72	p5	(CTCTA)3	15	297952	297966
chromosome 2	73	p1	(G)10	10	300944	300953
chromosome 2	74	p1	(A)10	10	301608	301617
chromosome 2	75	p4	(TTAA)3	12	301785	301796
chromosome 2	76	p5	(AATTA)3	15	301791	301805
chromosome 2	77	p1	(C)10	10	309265	309274
chromosome 2	78	p2	(TA)6	12	313023	313034
chromosome 2	79	p1	(A)11	11	313081	313091
chromosome 2	80	p4	(AGGA)3	12	317740	317751
chromosome 2	81	p3	(GTA)5	15	321220	321234
chromosome 2	82	p4	(TAGC)3	12	324112	324123
chromosome 2	83	p3	(TTA)4	12	325460	325471
chromosome 2	84	p4	(TCAT)3	12	327518	327529
chromosome 2	85	p5	(ATATA)3	15	335008	335022
chromosome 2	86	p2	(TC)5	10	335193	335202
chromosome 2	87	p3	(TAG)4	12	336255	336266
chromosome 2	88	p1	(A)10	10	342190	342199
chromosome 2	89	p4	(TGCT)3	12	344959	344970
chromosome 2	90	p2	(AG)6	12	345039	345050
chromosome 2	91	p2	(GA)5	10	348801	348810
chromosome 2	92	p4	(AATA)3	12	349059	349070

[truncated: 4 more sheets: Table S4.5, Table S4.6, Table S5.1, Table S5.2]
